# Supplementary material for: The Human Gastric Microbiome Is Predicated upon Infection with Helicobacter pylori
Source: Front Microbiol. 2017 Dec 14;8:2508. doi: 10.3389/fmicb.2017.02508 (PMC5735373; doi:10.3389/fmicb.2017.02508)
Supplement: Supplementary file 2 [file Table2.XLSX]

## Sheet: Genus+Species_11200even
kingdom	phylum	class	order	family	genus	# OTUs	species	P001Z12	P001Z13	P001Z14	P001Z18	P002Z18	P003Z10	P004Z17	P005Z08	P007Z08	P003Z15	P008Z17	P022Z12	P022Z13	P033Z12	P052Z10	P058Z14	P066Z10	P080Z15	P107Z15	P008Z08	P021Z12	P022Z17	P029Z13	P045Z10A	P047Z15	P060Z15	P061Z10	P062Z14	P121Z15
k__Bacteria	p__Firmicutes	c__Bacilli	o__Lactobacillales	f__Streptococcaceae	g__Streptococcus	103	s__alactolyticus;s__anginosus;s__infantis;s__sobrinus	0.190581	0.298446	0.268766	0.397066	0.142583	0.113765	0.125777	0.0867266	0.0829125	0.0228577	0.134479	0.00115459	0.000924249	0.0013469	0.0757162	0.0444855	0.0833854	0.231786	0.00729439	0.017731	0.00237684	0.00446383	0.0104441	0.0312851	0.00338092	0.0427072	0.0102145	0.00156472	0.0612136
k__Bacteria	p__Bacteroidetes	c__Bacteroidia	o__Bacteroidales	f__Prevotellaceae	g__Prevotella	86	s__copri;s__intermedia;s__melaninogenica;s__nanceiensis;s__nigrescens	0.139397	0.0843511	0.203352	0.094845	0.0102094	0.331771	0.193019	0.138198	0.474116	0.100508	0.0509261	2.06177e-05	0.000940184	0.00018707	0.00444642	0.00633438	0.0185648	0.128069	0.00717282	0.0558155	0.00248487	0.0115654	0.0317079	0.00654716	0.00916604	0.0262625	0.000695515	0.000977947	0.0552437
k__Bacteria	p__Actinobacteria	c__Actinobacteria	o__Actinomycetales	f__Actinomycetaceae	g__Actinomyces	50		0.0487445	0.0875954	0.0773765	0.0390564	0.0069808	0.0639514	0.0137998	0.0995946	0.0359128	0.00486996	0.0142163	0.000515443	0.000313395	0.000112242	0.00152449	0.00126688	0.0622701	0.0217014	0.000121573	0.023244	0.000216076	0.000270535	0.00240439	0.00141287	0.000901578	0.0195742	0.00106373	0.000391179	0.0140782
k__Bacteria	p__Proteobacteria	c__Epsilonproteobacteria	o__Campylobacterales	f__Helicobacteraceae	g__Helicobacter	38	s__pylori	3.43513e-05	0.000463468	0.000635654	0.000155338	0.0147469	0.0290821	0	0	0.00149519	0.13667	0.719944	0.993011	0.981488	0.978936	0.846408	0.793463	0.474183	0.37222	0.94128	0.803767	0.977492	0.964272	0.912465	0.907772	0.968595	0.784132	0.951709	0.984744	0.76566
k__Bacteria	p__Firmicutes	c__Clostridia	o__Clostridiales	f__Lachnospiraceae	g__	33		0.00209543	0.00340785	0.00583646	0.00281828	0	0.00395575	0.00646705	0.00625771	0.0002539	0.000414465	0	4.12354e-05	0	0	0.000444642	0.000506751	0.00164828	0.00233947	0	0.0010132	0.000108038	0	0.000450823	0	7.51315e-05	6.1361e-05	0	0.00073346	0.00115834
k__Bacteria	p__Firmicutes	c__Clostridia	o__Clostridiales	f__Veillonellaceae	g__Selenomonas	31	s__noxia	0.000171756	0.00133588	0.00104016	0.000399441	0	0.00710571	0.000840208	0.00616958	0.0123001	0.01146	0.000482536	0	0	7.48279e-05	0	3.61965e-05	0.000607259	0.000245087	0.000486293	0.000625801	7.20254e-05	3.38169e-05	0.000300549	0	0	0.00061361	0	0	0.000267308
k__Bacteria	p__Spirochaetes	c__Spirochaetes	o__Spirochaetales	f__Spirochaetaceae	g__Treponema	30	s__amylovorum;s__socranskii	0	0.00201745	0.0013291	0.000687926	0	0.00520108	0	0	0.0182244	0.0562843	0.0004083	2.06177e-05	0	0	0.000254081	0.000398161	0.00482337	0	6.07866e-05	0.0010132	0.000288101	0.000456528	0.000150274	0.000403679	0	0	6.81877e-05	0	0.00196026
k__Bacteria	p__Firmicutes	c__Clostridia	o__Clostridiales	f__Veillonellaceae	g__Veillonella	28	s__dispar;s__parvula	0.0994469	0.0609051	0.0909564	0.0662628	0.0074171	0.085708	0.0405082	0.0679535	0.0377465	0.0058854	0.010356	0	0.000355889	0.00217001	0.00177857	0.00673254	0.0456833	0.0698275	0.0022491	0.0199362	0.00165658	0.00375368	0.00841536	0.0115553	0.00135237	0.0336872	0.00072279	0.000440076	0.032077
k__Bacteria	p__Bacteroidetes	c__Bacteroidia	o__Bacteroidales	f__Bacteroidaceae	g__Bacteroides	26	s__caccae;s__eggerthii;s__fragilis;s__ovatus;s__uniformis	0.0430765	0.00109051	0.0147934	0.00541464	0.0644852	0.00183137	0.0261737	0.0433633	0.0124411	0.000145063	0.0024498	0.000474207	0.00493995	0.00235708	0.00114337	0.00137547	0.000694011	0.000868945	0.00297854	0.00435081	0.00122443	0.00165703	0.00120219	0.00715268	0.000676183	0.00116586	0.00503225	0.000880153	0.000623719
k__Bacteria	p__Fusobacteria	c__Fusobacteriia	o__Fusobacteriales	f__Fusobacteriaceae	g__Fusobacterium	24		0.0114046	0.0912214	0.0381393	0.0233673	0.00977312	0.0125998	2.54608e-05	0.0134849	0.0528395	0.249529	0.00107643	0.000144324	0	0.000336726	0.0102268	0.00383683	0.0271879	0.00142596	0.00322169	0.00384421	3.60127e-05	0.00272226	0.00187843	0.00112273	0	0.00570657	0.000613689	0.000293384	0.0032077
k__Bacteria	p__Firmicutes	c__Clostridia	o__Clostridiales	f__Ruminococcaceae	g__	24	s__prausnitzii	0.000103054	0	0	0	0	0	0.000432834	0	0	0	0.000222709	0.000103089	0	0	0	7.23929e-05	0	0	0	0	0	0	0	0	0	0	0	0.000195589	0
k__Bacteria	p__Bacteroidetes	c__Bacteroidia	o__Bacteroidales	f__Porphyromonadaceae	g__Porphyromonas	23	s__endodontalis	0.0185497	0.0564885	0.00739671	0.0438941	0.0102094	0.0226357	0.0213107	0	0.0357435	0.00542949	0	2.06177e-05	6.37413e-05	0.000374139	0.00209617	0.00485033	0.00832813	0.000267368	0.00601787	0	0	0.000101451	0.00112706	0	0.000375657	0.00147266	4.09126e-05	0	0.00285129
k__Bacteria	p__Actinobacteria	c__Actinobacteria	o__Actinomycetales	f__Corynebacteriaceae	g__Corynebacterium	23	s__durum	0.000961836	0.000163577	0.000635654	0.00128709	0.00671902	0.000219764	0.000712904	0	0.000197478	4.14465e-05	7.42363e-05	0	0	0	6.35203e-05	0	0.000138802	0.000200526	6.07866e-05	0.0001192	0.000144051	0	7.51371e-05	0	0.000150263	0.000184083	0	9.77947e-05	0.000267308
k__Bacteria	p__Proteobacteria	c__Gammaproteobacteria	o__Pasteurellales	f__Pasteurellaceae	g__Haemophilus	22	s__influenzae;s__parainfluenzae	0.00377864	0.0231734	0.000924588	0.0214588	0.00034904	0.00820453	0.00417558	0	0.00143877	0.00196871	7.42363e-05	0	0	0.000149656	0.00190561	0.00329388	0.0103234	0.00474578	0.000729439	0.000447001	7.20254e-05	5.07254e-05	0.00052596	0.000113535	0	0.0075474	0.000613689	4.88974e-05	0.00115834
k__Bacteria	p__Bacteroidetes	c__Flavobacteriia	o__Flavobacteriales	f__Flavobacteriaceae	g__Capnocytophaga	22	s__ochracea	0	0.0151309	0.00635654	0.00257417	0	0.00461505	0	0	0.00220047	0.00735675	3.71181e-05	0	0	0.00018707	0.00120689	0.000434358	0.00532653	6.68419e-05	0.000303933	0.000566201	0	0	0.000150274	0	0	0.000981776	0	0	0.000712822
k__Bacteria	p__Fusobacteria	c__Fusobacteriia	o__Fusobacteriales	f__Leptotrichiaceae	g__Leptotrichia	21		0.00580537	0.0267176	0.00404507	0.0126268	0	0.00395575	0.00631429	0.0120747	0.00346997	0.00186509	0.0012249	0	0	0	0.00133393	0.00061534	0.00156152	0.000155965	0.000486293	0.00572161	3.60127e-05	0.00043962	0.00052596	0	0.000375657	0.0174265	0	4.88974e-05	0.000712822
k__Bacteria	p__Bacteroidetes	c__Bacteroidia	o__Bacteroidales	f__[Paraprevotellaceae]	g__[Prevotella]	18	s__tannerae	0.0399162	0.0115867	0.0524126	0.0100304	0	0.066442	0.0545371	0.00951877	0.0694558	0.00530515	0.0118407	0	0.000695842	0	0.00381122	0.00300431	0.000867513	0.00298561	0.00109416	0.012665	0.000180063	0.00341551	0.00540987	0.00498291	0.00172802	0.00190219	0.000231838	0	0.00712822
k__Bacteria	p__Firmicutes	c__Clostridia	o__Clostridiales	f__	g__	18		0.00151146	0.0023446	0	0.00095422	0	0.0016116	0.00229148	0.0066984	0.00425988	0.000124339	0.000965072	0	0	0	0.000127041	0	0.00258519	0	0	0.000804601	0	0.000135268	0.000150274	0	0	0	0	0	0.000178205
k__Bacteria	p__Proteobacteria	c__Gammaproteobacteria	o__Enterobacteriales	f__Enterobacteriaceae	g__	14		0.0176222	0.000517993	0.0119041	0.00355058	0.0606457	0.00402901	0.00338629	0.0432752	0.0066014	0	0.0020415	0.000927797	0.000929561	0.00175846	0.00120689	0.000687733	0.000433757	0.000467894	0.00115494	0.0024436	0.00115241	0.000422711	0.00105192	0.00145072	0.00157776	0.00153402	0.00275478	0.00278715	0.000356411
k__Bacteria	p__Proteobacteria	c__Gammaproteobacteria	o__Pseudomonadales	f__Pseudomonadaceae	g__Pseudomonas	13	s__fragi	3.43513e-05	2.72628e-05	0.00156024	0.000110956	0.0216405	7.32547e-05	0.000280069	0.0101357	0.000338534	0	0.000482536	0.000185559	0.000244342	0.000636037	0	0	0.000138802	6.68419e-05	6.07866e-05	0.000506601	0.000252089	0	0.000150274	0.000693822	0	6.1361e-05	0.000300026	0.000146692	0
k__Bacteria	p__Firmicutes	c__Clostridia	o__Clostridiales	Other	Other	13	s__prausnitzii	3.43513e-05	0	0	0	0	0	0	0	0.00197478	0	7.42363e-05	0	0	0	0	0	0.000104102	2.22806e-05	0	0	0	0	0	0	0	0	0	9.77947e-05	0
k__Bacteria	p__Firmicutes	c__Bacilli	o__Bacillales	f__Staphylococcaceae	g__Staphylococcus	12	s__aureus;s__epidermidis;s__equorum;s__haemolyticus;s__sciuri	0.00240459	0.000299891	0	0	0.00497382	0	0.000356452	0	0.000677067	0	0	0.000123706	0	0	0.000317601	0.000361965	1.73503e-05	6.68419e-05	0.000668652	2.98e-05	0.000252089	6.76338e-05	0.000375686	0	7.51315e-05	0.000122722	0.000709152	0	0.000267308
k__Bacteria	p__Firmicutes	c__Clostridia	o__Clostridiales	f__Lachnospiraceae	Other	12		6.87026e-05	0	0.000288934	0	0	0	0.000356452	0	0	0	0	0	0	0	0	0	0	0	0	0	0	0	0	0	0.000150263	0	0	0.000146692	0
k__Bacteria	p__Proteobacteria	c__Alphaproteobacteria	o__Sphingomonadales	f__Sphingomonadaceae	g__Sphingomonas	11	s__echinoides;s__wittichii;s__yabuuchiae	0.000171756	0	0.000346721	0.000177529	0	0	0	0.000440684	0.000394956	0	0	0	0	0	0	0	0	0	0	5.96001e-05	0.000108038	0	0	2.52299e-05	0	0.000306805	0	0	8.91027e-05
k__Bacteria	p__Firmicutes	c__Bacilli	o__Bacillales	f__Bacillaceae	g__Bacillus	10	s__halodurans;s__muralis;s__thermoamylovorans	0.00202673	0	0	2.21912e-05	0.00287958	0.000586038	5.09217e-05	0	0.000169267	0	7.42363e-05	0	0	7.48279e-05	0.000317601	0	0	6.68419e-05	0	0	7.20254e-05	0	0	0.00010092	0	0	4.09126e-05	0	0
k__Bacteria	p__Firmicutes	c__Bacilli	o__Lactobacillales	f__Aerococcaceae	g__Alkalibacterium	9	s__iburiense	0.0283398	0.0011723	0.007859	0.00337306	0.120681	0.00454179	0.00809655	0.0436277	0.00902756	0.000186509	0.00278386	0.000226795	0.00251778	0.00183328	0.000635203	0.000832519	0.000780762	0.00104719	0.00212753	0.0035164	0.00194468	0.00126813	0.000901646	0.00517213	0.00052592	0.00128858	0.00488224	0.00132023	0.00115834
k__Bacteria	p__Bacteroidetes	c__Sphingobacteriia	o__Sphingobacteriales	f__Sphingobacteriaceae	g__Pedobacter	9	s__cryoconitis	0.00999622	0.000354417	0.00340942	0.00224131	0.0315009	0.00146509	0.00463387	0.0321699	0.00510621	4.14465e-05	0.00111354	0.000123706	0.00200254	0.00149656	0.00107985	0.000470554	0.000329655	0.000178245	0.00151966	0.0021456	0.000792279	0.000524162	0.000450823	0.00242207	0.000676183	0.000674971	0.00425491	0.000537871	0.000356411
k__Bacteria	p__Firmicutes	c__Bacilli	o__Lactobacillales	f__Carnobacteriaceae	g__Granulicatella	9		0.0741988	0.0231189	0.0666859	0.0479107	0.0101222	0.0317925	0.0307567	0.043187	0.0141056	0.00860015	0.0063472	0.000206177	0.000578983	0.000523795	0.00323954	0.00781844	0.0246374	0.0201194	0.00121573	0.00849301	0.000324114	0.000371986	0.00473364	0.00158948	0.00052592	0.00889734	0.00387306	0.000146692	0.00695001
k__Bacteria	p__Firmicutes	c__Bacilli	o__Lactobacillales	f__Lactobacillaceae	g__Lactobacillus	9	s__zeae	0	0	0	0	0	0	0	0	0	0	0.000519654	0	0	0	0	0	0.000156152	4.45613e-05	0	0	7.20254e-05	0	0	0.00012615	7.51315e-05	6.1361e-05	0	0	0.000356411
k__Bacteria	p__Firmicutes	c__Clostridia	o__Clostridiales	f__Lachnospiraceae	g__Coprococcus	9		0	0	0	0	0	0	0.00091659	0	0	0	0	0	0	0	0	0	0	0	0	0	0	0	0	0	0	0	0	0	0
k__Bacteria	p__Firmicutes	c__Clostridia	o__Clostridiales	f__Veillonellaceae	g__Dialister	9		0	0.00100872	0.0021959	0	0	0	0	0.00564075	0.00310322	0.00397886	0	0	0	0	6.35203e-05	0.000144786	0.00130127	2.22806e-05	6.07866e-05	0.0014006	0	0.000135268	0.000225411	0.000769512	0.000150263	0.000184083	0	0	0.000801925
k__Bacteria	p__Proteobacteria	c__Gammaproteobacteria	o__Pasteurellales	f__Pasteurellaceae	g__Aggregatibacter	9	s__segnis	0	0.000163577	0.00017336	0.00261856	0	0.000879056	0	0	0	4.14465e-05	0	0	0	0	0	3.61965e-05	0.00062461	0	0.000121573	0	0	0	0	0	0	0.00319077	0	0	8.91027e-05
k__Bacteria	p__TM7	c__TM7-3	o__	f__	g__	9		0.00649239	0.0011723	0.00213811	0.00119832	0.00200698	0.0117208	0	0.00802045	5.64223e-05	0.0959486	0.00152184	2.06177e-05	0	3.74139e-05	6.35203e-05	3.61965e-05	0.00225553	0	0.000303933	0.0022052	3.60127e-05	3.38169e-05	0	0.00012615	0.000375657	0.00177947	0.0001091	0	0.000623719
k__Bacteria	p__Firmicutes	c__Bacilli	o__Bacillales	f__Paenibacillaceae	g__Paenibacillus	8		0	0	0	0	0	0	0	0.00105764	0	0	0	0	0	0	0	0	0	0	0	0	0	0	0	0	0	0	0	0	0
k__Bacteria	p__Firmicutes	c__Clostridia	o__Clostridiales	f__Veillonellaceae	g__Schwartzia	8		0	8.17884e-05	5.77868e-05	0	0	0	0.000330991	0	0	0.03295	0	0	0	0	0	0	3.47005e-05	0	0	0	0	0	0	0	0	0	0	0	0.000178205
k__Bacteria	p__Firmicutes	c__Clostridia	o__Clostridiales	f__[Mogibacteriaceae]	g__	8		0.00769469	0.000272628	0.00104016	0.00259637	0	0.0130393	0	0.00564075	0.0035546	0.00789555	0.000890836	0	0	0	0.000381122	7.23929e-05	0.00870983	0	0	0.000447001	0	0	0.000901646	0	0	6.1361e-05	0.000736427	0	0.000178205
k__Bacteria	p__Firmicutes	c__Clostridia	o__Clostridiales	f__Ruminococcaceae	g__Faecalibacterium	8	s__prausnitzii	0	0	0	0	0	0	0.00420104	0	0	0	0	0	0	0	0	0	0	0	0	0	0	0	0	0	0	0	0	0	0
k__Bacteria	p__Proteobacteria	c__Betaproteobacteria	o__Burkholderiales	f__Comamonadaceae	g__	8		0.00374429	0.000272628	0.00115574	0.000887646	0.0295812	0.000659292	0.000814747	0.0136612	0.000225689	0.000103616	0.000334063	8.24708e-05	6.90531e-05	7.48279e-05	0.000254081	0.000180982	8.67513e-05	2.22806e-05	0.000607866	0.000566201	0.00104437	0.000152176	0.000375686	0.000264914	0.000601052	0.000122722	0.00102282	0	0
k__Bacteria	p__Proteobacteria	c__Epsilonproteobacteria	o__Campylobacterales	f__Campylobacteraceae	g__Campylobacter	8		0	0.0058615	0.00583646	0.00133147	0	0.00402901	0.00170588	0.00969505	0.00688352	0.00789555	0.00115066	0	0	3.74139e-05	0	0.000108589	0.00107572	0.0034535	0.00018236	0.000447001	3.60127e-05	0	0.000150274	0	0.000225394	0.00208627	0	9.77947e-05	0.00213847
k__Bacteria	p__Proteobacteria	c__Betaproteobacteria	o__Neisseriales	f__Neisseriaceae	g__Neisseria	7	s__cinerea;s__subflava	0.0161107	0.055916	0.0156602	0.0465349	0.0319372	0.0119405	0.0761279	0	0.0103535	0.00103616	0.0012249	0	0	0.00228225	0.0132122	0.0227676	0	0.0100709	0.00103337	0.002831	0	5.07254e-05	0.00150274	0	0	0.00429527	0.00016365	0.000342282	0.00106923
k__Bacteria	p__Bacteroidetes	c__Flavobacteriia	o__Flavobacteriales	f__[Weeksellaceae]	g__Chryseobacterium	7	s__meningoseptica	0.00419086	0	0.000404507	0.000133147	0	0.000366274	0	0.000528821	0.00098739	0	0	6.18531e-05	4.24942e-05	3.74139e-05	0	0.000144786	0	0	0.000486293	0	0	5.07254e-05	0	5.04598e-05	0.000300526	0	0.000450039	0	0
k__Bacteria	p__Firmicutes	c__Clostridia	o__Clostridiales	f__Clostridiaceae	g__Clostridium	7	s__intestinale	0	0	0	0	0	0	0	0	0	0	7.42363e-05	0.000123706	0	7.48279e-05	0	0	0	4.45613e-05	0.00018236	0	0	0	0	0	0	0	0	0	0
k__Bacteria	p__Firmicutes	c__Clostridia	o__Clostridiales	f__Lachnospiraceae	g__Blautia	7		0	0	0	0	0	0	0.000280069	0	0	0	0	0	0	0	0	0	0	0	0	0	0	0	0	0	0	0	0	0	0
k__Bacteria	p__Firmicutes	c__Clostridia	o__Clostridiales	f__[Tissierellaceae]	g__Parvimonas	7		0	0.00605234	0.0013291	0	0	0	0	0.00687467	0.00448557	0.00754326	0.000222709	0	0	0	0.00158801	0.000108589	0.00454577	0	0.000121573	0.000685401	0	0.000321261	0.000676234	0.000176609	0	0.000429527	0.000245476	4.88974e-05	0.000891027
k__Bacteria	p__Proteobacteria	c__Betaproteobacteria	o__Burkholderiales	f__Oxalobacteraceae	g__	7		0.000996187	0.00019084	0.000288934	0.000221912	0.0140489	0.000366274	0	0	0	0	0	0	0	0	0	0	0	0	0	0	0	0	0	0	0	0	0	0	0
k__Bacteria	p__Proteobacteria	c__Alphaproteobacteria	o__Rhizobiales	f__Methylobacteriaceae	g__Methylobacterium	7	s__adhaesivum;s__organophilum	0	0	0.000751228	0	0	0	0.000229148	0.000705094	2.82111e-05	4.14465e-05	7.42363e-05	0	0	0	0	0	0	0	0	5.96001e-05	0	0	0	0	0	0	1.36375e-05	0	0
k__Bacteria	p__Proteobacteria	c__Gammaproteobacteria	o__Xanthomonadales	f__Xanthomonadaceae	g__	7		0.0127787	0.000981461	0.0100549	0.00177529	0.0351658	0.00278368	0.00593238	0.0413362	0.0098739	8.2893e-05	0.0020415	0.00026803	0.00114203	0.00205777	0.000952804	0.00115829	0.000503158	0.000623858	0.00176281	0.0024734	0.00118842	0.000541071	0.000976783	0.00254822	0.00240421	0.00128858	0.00245476	0.000244487	0.000623719
k__Bacteria	p__Actinobacteria	c__Actinobacteria	o__Actinomycetales	f__Micrococcaceae	g__Rothia	6	s__aeria;s__dentocariosa;s__mucilaginosa	0.0640308	0.0243457	0.0052586	0.0620465	0.0502618	0.0219764	0.00735818	0.0529702	0.00369566	0.00285981	0.00842582	4.12354e-05	0.000116859	0.000149656	0.00177857	0.00340247	0.06692	0.094158	0.00018236	0.0012516	7.20254e-05	5.07254e-05	0.000300549	0.00103443	7.51315e-05	0.0168129	0.000572777	0	0.00855386
k__Bacteria	p__Actinobacteria	c__Actinobacteria	o__Actinomycetales	f__Micrococcaceae	g__Nesterenkonia	6		0.00178627	0.000109051	0.000404507	0.000510397	0.00715532	0.000439528	0.000101843	0.00775604	0.000282111	0	0	0	0	7.48279e-05	0	0	5.20508e-05	4.45613e-05	0.000121573	5.96001e-05	0.000144051	0	0	0.000201839	0	6.1361e-05	0	0	0
k__Bacteria	p__Actinobacteria	c__Coriobacteriia	o__Coriobacteriales	f__Coriobacteriaceae	g__	6		0	2.72628e-05	0	0	0	0	0	0.00123392	0	0.00795772	0	0	0	0	0	0	0.00065931	0	0.000121573	0.0002384	0	0	0.000300549	0	0	0	0	0	0
k__Bacteria	p__Bacteroidetes	c__Bacteroidia	o__Bacteroidales	f__	g__	6		0	0	0.00277376	0	0	0	0	0	0.000423167	0	0	0	0	0	0	0	0.000399056	0	0	0.000387401	0	0	0	0	0	0	0	0	0
k__Bacteria	p__Actinobacteria	c__Actinobacteria	o__Actinomycetales	f__Propionibacteriaceae	g__Propionibacterium	6	s__acnes;s__granulosum	0.000515269	0.000163577	0.000404507	0	0.0124782	0.00102557	0.000560139	0.00361361	0.00110023	4.14465e-05	0.000371181	6.18531e-05	0	0	6.35203e-05	0.000180982	0.000138802	0.000133684	0.00018236	0.0002384	0.000360127	0.000287444	0.000826508	5.04598e-05	0.000150263	0	9.54628e-05	4.88974e-05	0.000178205
k__Bacteria	p__Proteobacteria	c__Betaproteobacteria	o__Burkholderiales	f__Comamonadaceae	Other	6	s__paradoxus	0.00175192	0.000136314	0.00225368	0.000665735	0.0113438	0.000439528	0	0	0	0	0	0	0	0	0	0	0	0	0	0	0.000468165	0	0	0	0.000375657	0	0	0	0
k__Bacteria	p__Firmicutes	c__Bacilli	o__Gemellales	f__Gemellaceae	g__	6		0.0569888	0.0603053	0.0139266	0.0512172	0.0126527	0.0656362	0.000330991	0.0215935	0.0166728	0.0132836	0.00330352	0.000123706	0.000313395	0.000224484	0.0081306	0.00948348	0.0675966	0.0220133	0.00437663	0.00384421	0.000252089	0.000169085	0.00165302	0.00247253	0.000150263	0.00490888	0.000804615	0	0.0097122
k__Bacteria	p__Proteobacteria	c__Gammaproteobacteria	o__Pasteurellales	f__Pasteurellaceae	g__Actinobacillus	6	s__parahaemolyticus	0.000480918	5.45256e-05	0.000751228	0.00876551	0.00157068	0	0	0	0.000169267	0	0.000111354	0	0	0.000112242	0	0.0020994	0	0	0.000243146	0	0	1.69085e-05	0	0	0	0	0	0	0
k__Bacteria	p__Firmicutes	c__Clostridia	o__Clostridiales	f__Lachnospiraceae	g__[Ruminococcus]	6	s__gnavus	0	0	0	0	0	0	0	0	0	0	0	0	0	0	0	3.61965e-05	0	4.45613e-05	0	0	0	0	0	0	7.51315e-05	0	0	0	0
k__Bacteria	p__Actinobacteria	c__Actinobacteria	o__Actinomycetales	f__Propionibacteriaceae	g__	5		0	0	0	0.00019972	0	0	0	0	0	6.21697e-05	0.000148473	4.12354e-05	0	0	0	0	0.000329655	0	0	8.94001e-05	0	0	0	0	0	0	0	0	0
k__Bacteria	p__Bacteroidetes	c__Bacteroidia	o__Bacteroidales	f__Porphyromonadaceae	g__Tannerella	5		0	0.00343511	0.00283155	0.00188625	0	0.00175811	0	0	0.000959178	0.00737747	0.000296945	0	6.37413e-05	0	0.000698723	3.61965e-05	0.00102367	0	0	0.002682	0	0	0.00052596	0.000277529	0	0	0	0	0.000267308
k__Bacteria	p__Actinobacteria	c__Actinobacteria	o__Actinomycetales	f__Microbacteriaceae	g__Microbacterium	5	s__aurum;s__chocolatum	0.00223283	2.72628e-05	0.0013291	0.000621352	0.0296684	0.000293019	0.000585599	0.00854927	0.000451378	0	0.00141049	0.000103089	0.000270901	0.000149656	0.000381122	0.000398161	0.000173503	2.22806e-05	6.07866e-05	0.0002086	7.20254e-05	0.000101451	0.000225411	0.000365834	0.000300526	0.000122722	0.000218201	0	0
k__Bacteria	p__Firmicutes	c__Erysipelotrichi	o__Erysipelotrichales	f__Erysipelotrichaceae	g__	5		0	0	0	0	0	0	0.000458295	0	0	0	0	0	0	0	0	0.000108589	3.47005e-05	0	0	0	0	0	0	0	0	0	0	0.000146692	0
k__Bacteria	p__Firmicutes	c__Bacilli	o__Lactobacillales	f__Enterococcaceae	g__Enterococcus	5	s__cecorum	0.000480918	0	0.00017336	0.00019972	0	0	0.318362	0	0	0	0	0	0	0	0	0	0	0	0	0	0	6.76338e-05	0	0	0	0	0	0	0
k__Bacteria	p__Proteobacteria	c__Alphaproteobacteria	o__Rhizobiales	f__Bradyrhizobiaceae	g__	5	s__genosp.	0	0	0	4.43823e-05	0	0	0.000127304	0	0	0	0.000334063	0	0	7.48279e-05	0.000190561	0	0	0	0	0	0	0	0	0	0	0	0	0	0
k__Bacteria	p__Proteobacteria	c__Alphaproteobacteria	o__Rhodobacterales	f__Rhodobacteraceae	g__Paracoccus	5	s__aminovorans;s__marcusii	0.000515269	0	0.000866802	0	0	0	0.000432834	0	0.000959178	0	0	0	0	0	0	0	0	4.45613e-05	0	0	0.000108038	0	0	0	0	6.1361e-05	0.000122738	0.000195589	0
k__Bacteria	p__Proteobacteria	c__Gammaproteobacteria	o__Pseudomonadales	f__Moraxellaceae	g__Acinetobacter	5	s__johnsonii;s__rhizosphaerae	0.00054962	0	0.000231147	0	0	0.000366274	0	0	0	0	0	0	0	0	0.000127041	0	0	0	6.07866e-05	0	0	0	0	0	0	0	0.000300026	0	0
k__Bacteria	p__Synergistetes	c__Synergistia	o__Synergistales	f__Dethiosulfovibrionaceae	g__TG5	5		0	5.45256e-05	0	0	0	0.00131858	0	0	0.0005078	0.00690084	0	0	0	0	0	0	0.000173503	4.45613e-05	0	0	0	0	7.51371e-05	0	0	0.000184083	0	0	8.91027e-05
k__Bacteria	p__Actinobacteria	c__Actinobacteria	o__Actinomycetales	f__Nocardioidaceae	g__	4		0	0	0.00115574	0	0	0	0	0	0	0	0.000111354	0	0	0	0	0	0	0	0	0	0	0	0	0	0	0	0	0	0
k__Bacteria	p__Firmicutes	c__Erysipelotrichi	o__Erysipelotrichales	f__Erysipelotrichaceae	g__Bulleidia	4	s__moorei	0.00515269	0.0126227	0.0056631	0.00257417	0	0.00293019	0.000942051	0.00608144	0.00389314	0.00431043	0.00222709	0	4.7806e-05	0.000112242	0.00235025	0.000325768	0.0198834	0.00193842	0.000121573	0.000715201	0	0.000135268	0.000676234	0.000378449	0.000300526	0.0011045	0.000136375	0	0.00240577
k__Bacteria	p__Bacteroidetes	c__Flavobacteriia	o__Flavobacteriales	f__[Weeksellaceae]	g__	4		0	0.00109051	0.000462294	0.00113175	0	0.00175811	0.000509217	0	0	0.000290125	0	0	0	0	0	0.000470554	0.00135332	0.000311929	0.00018236	0.000596001	0	0	0	0	0	0.000552249	6.81877e-05	0	0
k__Bacteria	p__Bacteroidetes	c__[Saprospirae]	o__[Saprospirales]	f__Chitinophagaceae	g__Sediminibacterium	4		0.000171756	0	0.000635654	0	0.0116928	0	0	0.00352547	0	0	0	0	0	0	0	0	0	0	0	0	0	0	0	0	0	0.000184083	0	0	0.000623719
k__Bacteria	p__Firmicutes	c__Bacilli	o__Gemellales	f__Gemellaceae	g__Gemella	4		0.000206108	0.00220829	0.00184918	0.00736746	0	0.00402901	0	0	0.00236974	0.000973992	0.000148473	0	0	0	0.000952804	0	0.0107919	0	0.0018236	0.000745001	0	6.76338e-05	7.51371e-05	0	0	0	0.000436401	4.88974e-05	0.000356411
k__Bacteria	p__Actinobacteria	c__Actinobacteria	o__Actinomycetales	f__Micrococcaceae	g__Micrococcus	4	s__luteus	0	0	0.000115574	0	0	0	0.000178226	0	0.000451378	0	3.71181e-05	2.06177e-05	0	0	0	0	0	0	0	2.98e-05	0.000144051	0.000135268	0.000150274	0.000315374	0	0	0.000204563	0	0
k__Bacteria	p__Firmicutes	c__Clostridia	o__Clostridiales	f__Clostridiaceae	g__	4		3.43513e-05	2.72628e-05	0	0	0	0	0	0	0	0	0	0	0	0	0	0	0	0	0	0	0	0	0.000225411	0	0	0	0	0	0
k__Bacteria	p__Firmicutes	c__Clostridia	o__Clostridiales	f__Lachnospiraceae	g__Oribacterium	4		0	0.00389858	0.00797457	0.00485986	0	0.00322321	0.00768917	0.0175392	0.00183372	0.0213242	0.00107643	0	8.49884e-05	0	0.000825764	3.61965e-05	0.0094212	0.000378771	6.07866e-05	0.0013708	0	1.69085e-05	0.00052596	0.000391064	0.000300526	0.00116586	0.000231838	0.000146692	0.00258398
k__Bacteria	p__Actinobacteria	c__Actinobacteria	o__Actinomycetales	Other	Other	4	s__mucilaginosa	0	0	0.000404507	0	0	0	0	0	0	4.14465e-05	0	0	0	0	0	0	3.47005e-05	0	0	0	0	3.38169e-05	0	0	0	0	0	0	0
k__Bacteria	p__Actinobacteria	c__Actinobacteria	o__Actinomycetales	f__Dermabacteraceae	g__Brachybacterium	4	s__conglomeratum	0.00237024	0	0	0	0	0	0	0	0	0	0	2.06177e-05	4.7806e-05	0	0	3.61965e-05	0	0	0	2.98e-05	0	0	0	3.78449e-05	0	0	0	0	0
k__Bacteria	p__Actinobacteria	c__Actinobacteria	o__Actinomycetales	f__Streptomycetaceae	g__Streptomyces	4	s__thermoflava	0	0	0.00167582	0	0	0	0	0	0	0	0	0	0	0	0	0	0	0	0	0	0	0	0	0	0	0	0	0	0
k__Bacteria	p__Proteobacteria	c__Alphaproteobacteria	o__Rhizobiales	f__	g__	4		0	0	0	0	0	0	0	0	0.0005078	0	0	0	0	0	0	7.23929e-05	0	0	0	0	0	0	0	0	0	0	0	0	0
k__Bacteria	p__Proteobacteria	c__Alphaproteobacteria	o__Sphingomonadales	f__Sphingomonadaceae	Other	4		0	0	0	0	0.00924956	0	5.09217e-05	0	0	0	0	0	1.06235e-05	0	0	0	0	0	0	0	0	0	0	0	0.000375657	0	0	0	0
k__Bacteria	p__Proteobacteria	c__Betaproteobacteria	o__Neisseriales	f__Neisseriaceae	g__	4		0	0.00338059	0.000520081	0.0012649	0	0.00109882	0.000458295	0	0.000536012	0	7.42363e-05	0	0	0	0.000127041	0	0.00145742	0	0	0	0	0	0.000300549	0	0	0	0	0	8.91027e-05
k__Bacteria	p__Proteobacteria	c__Alphaproteobacteria	o__Rhizobiales	Other	Other	4	s__elkanii	0.000755728	0.00019084	0	0	0	0	0.000229148	0.000440684	0	0	0.000296945	0	0	0	0	0	0	6.68419e-05	0	0	0	0	0	0	0	0	0	0	8.91027e-05
k__Bacteria	p__Proteobacteria	c__Gammaproteobacteria	o__Oceanospirillales	Other	Other	4		0	0	0	0	0.0021815	0.000293019	0	0.000440684	5.64223e-05	0	3.71181e-05	0	5.31177e-06	0	0	0	6.94011e-05	2.22806e-05	0	0	3.60127e-05	0	0	7.56897e-05	0	0	0	0	0
k__Bacteria	p__Proteobacteria	c__Gammaproteobacteria	o__Oceanospirillales	f__Halomonadaceae	g__Halomonas	4		0.00151146	0	0.000462294	0.000266294	0.0082897	0.000805802	2.54608e-05	0.00026441	0.000282111	0	0.000185591	0	5.31177e-05	3.74139e-05	6.35203e-05	7.23929e-05	0	2.22806e-05	0.00018236	0.000149	0	8.45423e-05	0	0	0	0.000184083	0.0001091	0	0
k__Bacteria	p__Actinobacteria	c__Actinobacteria	o__Actinomycetales	f__	g__	3		0	0	0.000115574	0	0	0	5.09217e-05	8.81368e-05	0	0	0.000111354	0	1.06235e-05	0	0	0	0	0	0	0	0	0	0	0.000163994	7.51315e-05	0	0	9.77947e-05	0
k__Bacteria	p__Actinobacteria	c__Actinobacteria	o__Actinomycetales	f__Actinomycetaceae	g__	3		0	0	0.000462294	0	0	0	0	0	0	0	0	0	0	0	0	0	0.000329655	0	0.000121573	2.98e-05	0	0	0	0	0	0	0	0	0.000356411
k__Bacteria	p__Actinobacteria	c__Coriobacteriia	o__Coriobacteriales	f__Coriobacteriaceae	g__Atopobium	3	s__rimae	0.00504964	0.00749727	0.00456515	0.00221912	0	0.0112812	0.00687443	0.0124273	0.00801196	0.0129935	0.00430571	0	0	0	0.000381122	0	0.00824138	0.00360946	0.000303933	0.0017582	0.000216076	0.000422711	0.00120219	0.00186701	0.000751315	0.000184083	0	0	0.00498975
k__Bacteria	p__Actinobacteria	c__Actinobacteria	o__Actinomycetales	f__Pseudonocardiaceae	g__Pseudonocardia	3		0	0	0.000635654	8.87646e-05	0	0	0	0	0	0	0	0	1.06235e-05	0	0	0	0	0	0	0	0	0	0	0	0	0	0	0	0
k__Bacteria	p__Bacteroidetes	c__Bacteroidia	o__Bacteroidales	f__Rikenellaceae	g__	3		0	0	0	0	0	0	0	0	0	0	0	0	0	0	0	0	0	0	0	0	0	0	0	0	0	0	0	0	0
k__Bacteria	p__Bacteroidetes	c__Flavobacteriia	o__Flavobacteriales	f__Flavobacteriaceae	g__Flavobacterium	3		0	0	0	0	0	0	0.00030553	0	0	0	0.000185591	0	0	0	0	0	0	0	0	0	0	0	0	0	0	0	0	0	0
k__Bacteria	p__Bacteroidetes	c__Flavobacteriia	o__Flavobacteriales	f__[Weeksellaceae]	g__Wautersiella	3		0	0	0	0	0	0	0	0	0	0	0	0	0	0	0	0	0	0	0	0	0.000108038	0	0	0	0	0	0.000122738	0.000146692	0
k__Bacteria	p__Firmicutes	c__Bacilli	o__Bacillales	Other	Other	3		0.00130535	0	0	0.000177529	0	0	0	0	0	0	0	0	0	0	0	7.23929e-05	0	0	0	0	0.000180063	0	0	0	0	0	0	0	0
k__Bacteria	p__Firmicutes	c__Bacilli	o__Lactobacillales	f__Aerococcaceae	g__	3		0	0	0	0	0	0	0	0.00546448	0	0	0.000222709	0	0	0	6.35203e-05	0	0	0	0	0	0	0	0	0	0	0	0	0	0
k__Bacteria	p__Firmicutes	c__Bacilli	o__Lactobacillales	f__Aerococcaceae	g__Abiotrophia	3		0.00319467	0	0	0.000466014	0	0	0	0	0	0.000414465	0	0	0	0	0	0	0.000242904	0	0.000121573	5.96001e-05	0	0	0.000225411	0	0	0	0	0	0
k__Bacteria	p__Firmicutes	c__Bacilli	o__Lactobacillales	f__Streptococcaceae	g__Lactococcus	3		0.00322902	0	0	0	0	0	0	0	0	0	7.42363e-05	0	0	0	0	0	0	0	0	0	0	0	0	0	0	0	0	0	0
k__Bacteria	p__Firmicutes	c__Clostridia	o__Clostridiales	f__Lachnospiraceae	g__Catonella	3		0	0.00166303	0.000231147	4.43823e-05	0	0.000146509	0	0.00343733	0.000282111	8.2893e-05	0	0	0	0	0	3.61965e-05	8.67513e-05	0	0.00018236	2.98e-05	0	0	0	0	0	0	0	0	8.91027e-05
k__Bacteria	p__Firmicutes	c__Clostridia	o__Clostridiales	f__Lachnospiraceae	g__Moryella	3		0	0.00264449	0.00190696	0.00153119	0	0.00146509	0.00394643	0.00616958	0.00107202	0	0.000222709	0	0	0	0.000508162	0.000108589	0.00289749	0.000958068	0	0.0002682	0	5.07254e-05	0.000150274	0.000466753	0	0.0011045	0	0	0.00106923
k__Bacteria	p__Firmicutes	c__Clostridia	o__Clostridiales	f__Veillonellaceae	g__Acidaminococcus	3		0	8.17884e-05	0	0	0	0	0	0	0	0	0	0	0	0	0	0	0	0	6.07866e-05	0	0	0	0	0	0	0	0	0	0
k__Bacteria	p__Firmicutes	c__Clostridia	o__Clostridiales	f__[Mogibacteriaceae]	g__Mogibacterium	3		0	0.000926936	0.000346721	0.000687926	0	0.000659292	0.00147673	0.00740349	0.000705278	0.0011605	0.000742363	6.18531e-05	0	0	0.000127041	0	0.00227289	0.00151508	6.07866e-05	0.000596001	0.000252089	0	0	0.000113535	0	0.000429527	0	0	0.000356411
k__Bacteria	p__Firmicutes	c__Clostridia	o__Clostridiales	f__[Tissierellaceae]	g__Anaerococcus	3		0	0	0	0	0	0	0.000407373	0	0	0	0	8.24708e-05	1.06235e-05	0	0	0	0	0	0	0	0	0	0	0	0	0	0	0	0
k__Bacteria	p__Firmicutes	c__Clostridia	o__Clostridiales	f__[Tissierellaceae]	g__Peptoniphilus	3		0	0	0	0	0	0	0	0	0.000874545	0	0	0.000226795	0	0	0	0	0	0	0.000425506	0	0	0	0	0	0	0	0	0	0
k__Bacteria	p__Fusobacteria	c__Fusobacteriia	o__Fusobacteriales	f__Leptotrichiaceae	g__	3		0	0	0	0	0	0	0.000992973	0	0.0121026	0	0	0	0	0	0.00444642	0.000144786	0	0	0	0	0	0	0	0	0	0	0	0	0
k__Bacteria	p__Proteobacteria	c__Alphaproteobacteria	Other	Other	Other	3		0	0	0.000288934	4.43823e-05	0	0	0	0	0	0	0	0	0	0	0	0	0	0	0	0.0001788	0	0	0	0	0	0	0	0	0
k__Bacteria	p__Proteobacteria	c__Alphaproteobacteria	o__Rhizobiales	f__Hyphomicrobiaceae	g__Devosia	3		0	0	0	0.000110956	0	0	0	0	0	0	0	0	0	0	0	0	0	0	0	0	0	5.07254e-05	0	0	0	0.000122722	0	0	0
k__Bacteria	p__Proteobacteria	c__Alphaproteobacteria	o__Rhizobiales	f__Phyllobacteriaceae	g__Defluvibacter	3		0.000377864	0	0	0	0	7.32547e-05	0.000152765	0	0.000197478	0	7.42363e-05	0	0	0	0	0	1.73503e-05	0	0.000303933	0	0.000180063	1.69085e-05	0	0	0	6.1361e-05	0	0	8.91027e-05
k__Bacteria	p__Proteobacteria	c__Alphaproteobacteria	o__Rhodobacterales	f__Rhodobacteraceae	Other	3		0	0	0	0	0	0	0	0.00749163	0	0	0	0	0	0	0	0	0	0	0	0	0	0	0	0	0	0	0	0	0
k__Bacteria	p__Proteobacteria	c__Alphaproteobacteria	o__Rhodospirillales	f__Acetobacteraceae	g__	3		0	0	0	0	0	0	0	0	0	0	0	0	0	0	0	0	0	0	0	0	0	0	0	0	0	0	0	0	0
k__Bacteria	p__Firmicutes	c__Clostridia	o__Clostridiales	f__Ruminococcaceae	Other	3	s__prausnitzii	0	0	0	0	0	0	0.00104389	0	0	0	0	0	0	0	0	0	0	0	0	0	0	0	0	0	0	0	0	0	0
k__Bacteria	p__Proteobacteria	c__Betaproteobacteria	o__Burkholderiales	f__Burkholderiaceae	g__	3		0.000137405	0	0.00144467	0.00057697	0	0.000366274	0	0	0	0	0	0	0	0	0	0	0	0	0	0	0	0	0	0	0	0	0	0	0
k__Bacteria	p__Proteobacteria	c__Betaproteobacteria	o__Burkholderiales	f__Burkholderiaceae	g__Lautropia	3		0	0.00019084	0.000924588	0.00122051	0	0	0.000738364	0.00361361	0	0.000227956	0.000334063	0	0	0	0	0.000108589	0	2.22806e-05	0.00018236	5.96001e-05	0	3.38169e-05	0.000150274	0	0	0.000490888	0	0	0.000445514
k__Bacteria	p__Firmicutes	c__Clostridia	o__Clostridiales	f__Ruminococcaceae	g__Ruminococcus	3	s__bromii	0	0	0	0	0	0	0	0	0	0	0	0	0	0	0	0	0	4.45613e-05	0	0	0	0	0	0	0	0	0	0	0
k__Bacteria	p__Firmicutes	c__Erysipelotrichi	o__Erysipelotrichales	f__Erysipelotrichaceae	g__[Eubacterium]	3	s__dolichum	0	0	0	0	0	0	0	0	0	0	0	0	0	0	0	0	0	0	0	0	0	0	0	0	0	0	0	0	0
k__Bacteria	p__Proteobacteria	c__Betaproteobacteria	o__Neisseriales	f__Neisseriaceae	Other	3		0	2.72628e-05	0	0	0	0	0	0	0	0.000455911	0	0	0	7.48279e-05	0	0.000217179	0	0.000200526	0.000607866	0.0001788	0	0	0	0	0	0	0	0	0
k__Bacteria	p__Proteobacteria	c__Betaproteobacteria	o__Neisseriales	f__Neisseriaceae	g__Kingella	3		0	2.72628e-05	0.00144467	0.000244103	0	0.000439528	0.000891129	0	0.00135413	0	0	0	0	0	0	7.23929e-05	0.000503158	4.45613e-05	0.00018236	5.96001e-05	0	0	0	0	0	0.000429527	0	0	0.000178205
k__Bacteria	p__Proteobacteria	c__Gammaproteobacteria	o__Cardiobacteriales	f__Cardiobacteriaceae	g__Cardiobacterium	3		0	0.00019084	0.000115574	0	0	0	0	0	0	4.14465e-05	0	0	0	0	0	3.61965e-05	1.73503e-05	2.22806e-05	0	2.98e-05	0	0	0	0	0	0	0	0	0
k__Bacteria	p__Proteobacteria	c__Gammaproteobacteria	o__Vibrionales	f__Vibrionaceae	g__Vibrio	3	s__metschnikovii;s__rumoiensis	0.000240459	0	0	0	0	0	2.54608e-05	0	0	0	3.71181e-05	0	0	0	0	0	0	0	0	5.96001e-05	0	0	0	0	0	0	0	0	0
k__Bacteria	p__SR1	c__	o__	f__	g__	3		0	0	0	0.000332867	0	0	0	0	0	0	0.000371181	0	0	0	0.000254081	0.000361965	0.000329655	0	0	0	0	0	7.51371e-05	0.000567673	0	0	0	0	0
k__Bacteria	p__TM7	c__TM7-3	o__CW040	f__F16	g__	3		0	5.45256e-05	0	0.00157557	0	0	0	0	0	8.2893e-05	0.000631009	0	0	0	0	0	0.00100632	0	0	0.0003278	0	0.000169085	0	0.000302759	0.000300526	0	0	0	0
k__Bacteria	p__Tenericutes	c__Mollicutes	o__Acholeplasmatales	f__Acholeplasmataceae	g__Acholeplasma	3	s__laidlawii	0.00158016	0	0	0	0	0	0	0	0	0	0	0	9.03002e-05	0	0	0	0	0	0	0.0001788	0.000144051	0	7.51371e-05	0	0	0	0	0	0
k__Bacteria	p__[Thermi]	c__Deinococci	o__Deinococcales	f__Deinococcaceae	g__Deinococcus	3		0	0	0.000346721	0	0.00270506	0	0	0	0.000197478	0	0	0	0	0	0	0	5.20508e-05	0	6.07866e-05	0.0001192	0.000108038	0	0	0	0	0	0	0	8.91027e-05
k__Bacteria	p__Actinobacteria	c__Actinobacteria	o__Actinomycetales	f__Intrasporangiaceae	g__Janibacter	2		0	0	0	0	0	0	0.000127304	0	0	0	0	0	9.56119e-05	0	0	0	0	0	0	0	0	0	0	0	0	0	0	0	0
k__Bacteria	p__Actinobacteria	c__Actinobacteria	o__Actinomycetales	f__Microbacteriaceae	g__Leucobacter	2		0.000206108	0	0.00017336	0	0.01274	0	0	0	0	0	0	0	0	0	0	0	8.67513e-05	0	0	0	0	0	0.000225411	1.2615e-05	0.000450789	0	0	0	0
k__Bacteria	p__Actinobacteria	c__Actinobacteria	o__Actinomycetales	f__Micrococcaceae	g__Renibacterium	2		0	0	0	0	0	0	0	0	0.000141056	0	0	0	0	0	0	0	0	0	0.00018236	0	0	0	0	3.78449e-05	0	6.1361e-05	0	0	0
k__Bacteria	p__Actinobacteria	c__Actinobacteria	o__Actinomycetales	f__Nocardioidaceae	g__Propionicimonas	2		0.000343513	0	0	0	0	0.000732547	0	0	0	0	0	0	0	0	0	0	0	0	0	0	0	0	0	0	0	0	0	0	0
k__Bacteria	p__Actinobacteria	c__Actinobacteria	o__Actinomycetales	f__Propionibacteriaceae	g__Tessaracoccus	2		0	0	0	0	0	0	0	0	0	0	0	0	0	0	0	0	0	0	0.000121573	0	0	0	0	0	0	0	0	0	0
k__Bacteria	p__Bacteroidetes	c__Bacteroidia	o__Bacteroidales	f__Porphyromonadaceae	g__Paludibacter	2		0	0.000163577	0.00109795	0.00197501	0	0.00197788	0	0	0	0	0	0	0	0	0	0	0.00062461	0	0	0.000953601	0	0	0	0.000580288	0	0	0	0	0.000445514
k__Bacteria	p__Proteobacteria	c__Gammaproteobacteria	Other	Other	Other	2	s__veronii	0.00343513	0.000299891	0	0.000665735	0.00069808	0.000659292	2.54608e-05	0.00026441	0.00118487	0	0	0	5.31177e-06	0	0	0.000108589	0	0	0.000243146	0	0	3.38169e-05	0	1.2615e-05	0	0	4.09126e-05	0	8.91027e-05
k__Bacteria	p__Bacteroidetes	c__Cytophagia	o__Cytophagales	f__Cytophagaceae	g__Hymenobacter	2		0	0	0	0	0.0119546	0	0	0	0	0	0	0	0	0	0	0	0	0	0	0	0	0	0	0	0	0	0	0	0
k__Bacteria	p__Proteobacteria	c__Betaproteobacteria	o__Methylophilales	f__Methylophilaceae	g__	2	s__mobilis	0.00113359	0	0.000520081	0.000532588	0.0123909	0.000586038	0	0	0	0	0	0	0	0	0	0	0	0	0	0	0	0	0	0	0	0	0	0	0
k__Bacteria	p__Bacteroidetes	c__Sphingobacteriia	o__Sphingobacteriales	f__Sphingobacteriaceae	g__	2		0	0	0	0	0	0	0	0	0	0	0	0	0	0	0	0	0	0	0	0	7.20254e-05	0	0	0	0	0	9.54628e-05	0	0
k__Bacteria	p__Cyanobacteria	c__4C0d-2	o__MLE1-12	f__	g__	2		0	0	0	0	0	0.000293019	0	0	0	0	0	0	0	0	0	0	3.47005e-05	0	0.000243146	0	0	3.38169e-05	0	0.00010092	0	0	0	0	0
k__Bacteria	p__Firmicutes	c__Bacilli	o__Bacillales	f__Bacillaceae	g__	2		0	0	0	0	0	0	0	0	0.000141056	0	0	0	0	0	0	0.0743838	0	0	0	0	0	0	0	0	0	0	0	0	0
k__Bacteria	p__Firmicutes	c__Bacilli	o__Lactobacillales	f__Aerococcaceae	Other	2		0	0	0	0	0	0	0	0	0	0.000103616	0	0	0	0	6.35203e-05	0.000108589	0	0	6.07866e-05	0	0	0	0.00052596	0	0	6.1361e-05	0	0	0.000178205
k__Bacteria	p__Firmicutes	c__Bacilli	o__Lactobacillales	f__Aerococcaceae	g__Aerococcus	2		0	0	0	0.000177529	0	0	0	0	0	0	0	0	0	0	0	0	0	0	0	0	0.000360127	0	0	0	0	0	0	0	0
k__Bacteria	p__Proteobacteria	c__Betaproteobacteria	o__Burkholderiales	f__Oxalobacteraceae	g__Janthinobacterium	2	s__lividum	0.00027481	0.000218103	0.000346721	0	0.00375218	0	2.54608e-05	0.00555262	0.000225689	0	0	0	0	0	0	0	0	2.22806e-05	6.07866e-05	0.0001192	7.20254e-05	0	0	3.78449e-05	0.000450789	0.000245444	0.000286388	0	0
k__Bacteria	p__Firmicutes	c__Bacilli	o__Lactobacillales	f__Aerococcaceae	g__Facklamia	2		0.00185497	0	0	0	0	0	0	0	0.000169267	0	0	0	0	0	0	0	0	0	0	0	0	0	0	0	0	0	0.000190926	0	0
k__Bacteria	p__Firmicutes	c__Bacilli	o__Turicibacterales	f__Turicibacteraceae	g__Turicibacter	2		0	0	0	0	0	0	0	0	0	0	0	0	0	0	0	0	0	0	0	0	0	0	0	0	0	0	0	0	0
k__Bacteria	p__Firmicutes	c__Clostridia	o__Clostridiales	f__Christensenellaceae	g__	2		0	0	0	0	0	0	0	0	0	0	0	0	0	0	0	0	0	0	0	0	0	0	0	0	0	0	0	0	0
k__Bacteria	p__Firmicutes	c__Clostridia	o__Clostridiales	f__Clostridiaceae	Other	2		0	0	0.000231147	0	0	0	0	0	0	0	0	0	0	0	0	0	0	0	0	0	0	0	0	0	0	0	0	0	0
k__Bacteria	p__Firmicutes	c__Clostridia	o__Clostridiales	f__Lachnospiraceae	g__Butyrivibrio	2		0	0.000572519	5.77868e-05	0	0	0.000293019	0	0	5.64223e-05	0	0.000148473	0	0	0	0	0	6.94011e-05	0.000289648	0	0	0	0	0.000150274	0	0	0	0	0	0
k__Bacteria	p__Firmicutes	c__Clostridia	o__Clostridiales	f__Lachnospiraceae	g__Dorea	2		0	0	0	0	0	0	0.000152765	0	0	0	0	0	0	0	0	0	0	0	0	0	0	0	0	0	0	0	0	0	0
k__Bacteria	p__Firmicutes	c__Clostridia	o__Clostridiales	f__Lachnospiraceae	g__Lachnospira	2		0	0	0	0	0	0	0	0	0	0	0	0	0	0	0	0	0	0	0	0	0	0	0	0	0	0	0	0	0
k__Bacteria	p__Firmicutes	c__Clostridia	o__Clostridiales	f__Lachnospiraceae	g__Roseburia	2		0	0	0	0	0	0	0	0	0	0	0.000111354	0	0	0	0	0	0	0	0	0	0	0	0	0	0	0	0	0	0
k__Bacteria	p__Firmicutes	c__Clostridia	o__Clostridiales	f__Peptostreptococcaceae	g__Filifactor	2		0	0	0.000751228	0	0	0	0	0	0.00344176	0	0	0	0	0	0.000254081	0.000108589	1.73503e-05	0	0	0	0	0	0	0	0	0	0	0	0.000267308
k__Bacteria	p__Actinobacteria	c__Actinobacteria	o__Actinomycetales	f__Micrococcaceae	g__Kocuria	2	s__rhizophila	0	0	0	0	0.00331588	0	0.00030553	0	0	0	0	0	0	0	0	0	0	0	0.000121573	0	0	0	0	0	0.000375657	0	0	0	0
k__Bacteria	p__Firmicutes	c__Clostridia	o__Clostridiales	f__Veillonellaceae	g__Megasphaera	2		0	5.45256e-05	0	0	0	0	0	0	0.000169267	0.0101544	0	0	0	0	0	0	0.00137067	0	0.000121573	0	0	0	7.51371e-05	0.000466753	0	0	0	0	0
k__Bacteria	p__Actinobacteria	c__Coriobacteriia	o__Coriobacteriales	f__Coriobacteriaceae	g__Collinsella	2	s__aerofaciens	0	0	0	0	0	0	0	0	0	0	0	0	0	0	0	0	0	0	0	0	0	0	0	0	0	0	0	0	0
k__Bacteria	p__Firmicutes	c__Clostridia	o__Clostridiales	f__[Tissierellaceae]	g__	2		0	0	0	0	0	0	0	0	0	0	0	0	0	0	0	0	6.94011e-05	0	0	0	0	0	0	0	0	0	0	0	0
k__Bacteria	p__Firmicutes	c__Clostridia	o__Clostridiales	f__[Tissierellaceae]	g__Finegoldia	2		0	0	0.000288934	0	0	0	0	0	0	0	0	0.000206177	0	0	0	0	1.73503e-05	0	0	0	0	0	0	0	0	0	0	0	0
k__Bacteria	p__Fusobacteria	c__Fusobacteriia	o__Fusobacteriales	f__Leptotrichiaceae	g__Sneathia	2		0	0	0.000982375	0	0	0	0	0	0	0	0	0	0	0	0.000381122	0	0	0	0	0	0	0	0	0	0	0	0	0	0
k__Bacteria	p__Proteobacteria	c__Alphaproteobacteria	o__Rhizobiales	f__Aurantimonadaceae	g__	2		0	0	0	0	0	0	0	0	0	0	0.000371181	0	0	0	0	0	0	0	0	0	0	0	0	0	0	0	0	0	0
k__Bacteria	p__Proteobacteria	c__Alphaproteobacteria	o__Rhizobiales	f__Brucellaceae	g__Ochrobactrum	2		0.000343513	0	0	0.000110956	0	0.000219764	0.000254608	0.000616958	0	0	0.000111354	0	4.24942e-05	3.74139e-05	6.35203e-05	0	0	2.22806e-05	0	5.96001e-05	0.000216076	5.07254e-05	0	3.78449e-05	0	0	5.45502e-05	0.000146692	0
k__Bacteria	p__Proteobacteria	c__Alphaproteobacteria	o__Rhizobiales	f__Methylobacteriaceae	g__	2		0	0	0	0	0	0	0	0	0	0	0	0	0	0	0	0	0	4.45613e-05	0	0	0	0	0	0	0	0	0	0	0
k__Bacteria	p__Proteobacteria	c__Alphaproteobacteria	o__Rhizobiales	f__Phyllobacteriaceae	g__	2		0	0	0	0	0	0	0	0	0.000112845	0	0.000222709	0	0	0	0	0	0	2.22806e-05	0.000243146	0	0	0	0	0	0	0	0	0	0
k__Bacteria	p__Proteobacteria	c__Alphaproteobacteria	o__Rhodospirillales	f__Acetobacteraceae	g__Acidocella	2		0	0	0	0	0.0184991	0	5.09217e-05	0	0	0	0	0.000164942	0	0	0	0	0	0	0	0	0	0	0	0	0	0	0	0	0
k__Bacteria	p__Proteobacteria	c__Alphaproteobacteria	o__Rhodospirillales	f__Rhodospirillaceae	g__	2		0.00195802	0.000136314	0.0017336	0.000133147	0	0.000805802	0	0	0	0	0	0	0	0	0	7.23929e-05	0	0	0	0	0	0	0	0	0	0	0	0	0
k__Bacteria	p__Proteobacteria	c__Alphaproteobacteria	o__Sphingomonadales	f__Sphingomonadaceae	g__	2		0	0	0	0	0	0.000219764	0	0	0	0	0	0	4.24942e-05	0	0	0	0	0	0	0	0	0	0	0	0	0	0	0	0
k__Bacteria	p__Proteobacteria	c__Betaproteobacteria	Other	Other	Other	2		0	5.45256e-05	0.000462294	0	0	0	0	0	0	0	0	0	0	0.000897935	0	0	0	0	0	0	0	0	0	0	0	0	0	0	0
k__Bacteria	p__Proteobacteria	c__Betaproteobacteria	o__Burkholderiales	f__Alcaligenaceae	Other	2		0.00175192	2.72628e-05	0	0.000133147	0	0	0.000203687	0	5.64223e-05	0	0.000111354	0	0	0	6.35203e-05	0	0	0	0	0	7.20254e-05	6.76338e-05	0	0.000138764	0	0.000122722	5.45502e-05	4.88974e-05	0
k__Bacteria	p__Proteobacteria	c__Betaproteobacteria	o__Burkholderiales	f__Alcaligenaceae	g__	2		0	0	0	0	0	0	0	0	8.46334e-05	0	0	0	0	0	0	0	0	0	0	0	7.20254e-05	0	0	0	0	0.000122722	0	0	0
k__Bacteria	p__Proteobacteria	c__Betaproteobacteria	o__Burkholderiales	f__Burkholderiaceae	Other	2		0.00237024	2.72628e-05	0	2.21912e-05	0	0	0	0	0	0	0	6.18531e-05	0	0	0	0	0	0	0	0	0	0	0	0	0	0	0	0	0
k__Bacteria	p__Proteobacteria	c__Betaproteobacteria	o__Burkholderiales	f__Burkholderiaceae	g__Burkholderia	2		0.0014771	5.45256e-05	0.000577868	0	0.00340314	0	0	0	0	0	0	0	0	3.74139e-05	0	0	0	0	0	0	0	0	0	8.83047e-05	0	0	0	0	0
k__Bacteria	p__Proteobacteria	c__Betaproteobacteria	o__Neisseriales	f__Neisseriaceae	g__Eikenella	2		0	0.00338059	0	8.87646e-05	0	0	0.000840208	0	0	2.07232e-05	0	0	0	0	0	0	0.000156152	0	6.07866e-05	0	0	0	7.51371e-05	0	0	0	0	0	0
k__Bacteria	p__Proteobacteria	c__Deltaproteobacteria	o__Myxococcales	f__0319-6G20	g__	2		0	0	0	0	0	0	5.09217e-05	0	0	0	0	0	0	0	0	0	0	0	0	0	0	0	0	0	0	0	0	0	0
k__Bacteria	p__Proteobacteria	c__Gammaproteobacteria	o__Alteromonadales	Other	Other	2		0.000171756	2.72628e-05	0.00121352	0.00110956	0.0078534	0.00139184	0.00030553	0	0.00112845	0	0	0	1.59353e-05	0	0.000254081	0.000108589	0	2.22806e-05	0.000121573	8.94001e-05	0.000180063	1.69085e-05	0	0	0	0	0.000477314	0	0
k__Bacteria	p__Proteobacteria	c__Gammaproteobacteria	o__Alteromonadales	f__[Chromatiaceae]	g__Rheinheimera	2		0.000103054	0	0	0	0	0	0	0	0	0	3.71181e-05	0	1.59353e-05	0	0	0	0	0	6.07866e-05	0	0	0	0	0	0	0	0	0	0
k__Bacteria	p__Proteobacteria	c__Gammaproteobacteria	o__Enterobacteriales	f__Enterobacteriaceae	g__Gluconacetobacter	2		0	0	0	0	0.00148342	0	0	0.000616958	0	0	0	0	0	3.74139e-05	0	0	0	0	0	0	0	0	0	0	0	0	0	0	0
k__Bacteria	p__Proteobacteria	c__Gammaproteobacteria	o__Pseudomonadales	f__Moraxellaceae	g__	2		0	0	0.000115574	0	0	0	0.000101843	0	0	0	0	0	0	0	0	0	0	0	0	5.96001e-05	0	0	0	0	0	0	0	0	0
k__Bacteria	p__Proteobacteria	c__Gammaproteobacteria	o__Pseudomonadales	f__Moraxellaceae	g__Enhydrobacter	2		0.000755728	0	0	0	0.00113438	0	0	0	8.46334e-05	0	0	0	0	0	0	0	0	0	0	0	0	0	0	0	0	0	0	0	0
k__Bacteria	p__Proteobacteria	c__Gammaproteobacteria	o__Pseudomonadales	f__Moraxellaceae	g__Psychrobacter	2	s__pulmonis	0	0	0.000982375	0	0	0.000219764	0	0	0.000169267	2.07232e-05	0.000185591	0	0	0	0	0	0.000121452	0	6.07866e-05	0	0.000108038	0	0	0	0	0	0.000272751	0	0
k__Bacteria	p__Proteobacteria	c__Gammaproteobacteria	o__Pseudomonadales	f__Pseudomonadaceae	Other	2	s__stutzeri	0	0	0	6.65735e-05	0	0	0	0	0	0	0	0	0	0	0	0	0	0	0	0	0	0	0	0	0	0	0	0	0
k__Bacteria	p__Proteobacteria	c__Gammaproteobacteria	o__Xanthomonadales	f__Xanthomonadaceae	g__Lysobacter	2		0	0	0	0	0	0	0	0	0	0	0	0	0	0	0	0	0	0	6.07866e-05	0	0	5.07254e-05	7.51371e-05	0	0	0	0	0	0.000178205
k__Bacteria	p__Proteobacteria	c__Gammaproteobacteria	o__Xanthomonadales	f__Xanthomonadaceae	g__Luteibacter	2	s__rhizovicinus	3.43513e-05	5.45256e-05	0	0	0	0	0	0.000176274	0.000677067	0	0	0	0	0	6.35203e-05	3.61965e-05	0	0	0	0	0	0	0	1.2615e-05	7.51315e-05	0	1.36375e-05	0	0
k__Bacteria	p__TM7	c__TM7-3	o__CW040	f__	g__	2		0.00164886	0	0.000693441	0.000621352	0	0	0	0	0	0	0	0	0	0	0.000190561	3.61965e-05	0.000242904	0	0	0.0001788	0	0	0	0	0	0.000122722	0	4.88974e-05	8.91027e-05
k__Bacteria	p__TM7	c__TM7-3	o__I025	f__Rs-045	g__	2		0	0	0.000288934	0	0	0	0	0	0	0.125914	0	0	0	0	0	0	0.000138802	0	0.000303933	0.0001788	0	0	0	0	0	0	0	0	0
k__Bacteria	p__Tenericutes	c__Mollicutes	o__Mycoplasmatales	f__Mycoplasmataceae	g__Mycoplasma	2		0	0.000245365	0.00231147	0	0	0	0	0	0.00129771	0.0038338	0	0	0	0	0.000317601	0	0.00166563	0	0	0	0	0	0	0	0	0	0	0	8.91027e-05
k__Bacteria	p__Acidobacteria	c__Acidobacteria-6	o__CCU21	f__	g__	1		0	0	0	0	0	0	0	0	0	0	0	0	0	0	0	7.23929e-05	0	0	0	0	0	0	0	0	0	0	0	0	0
k__Bacteria	p__Acidobacteria	c__[Chloracidobacteria]	o__PK29	f__	g__	1		0	0	0	0.000332867	0	0	0	0	0	0	0	0	0	0	0	0	0	0	0	0	0	0	0	0	0	0	0	0	0
k__Bacteria	p__Acidobacteria	c__[Chloracidobacteria]	o__RB41	f__Ellin6075	g__	1		0	0	0	0	0	0	0	0	0	0	0	0	0	0	0	0.000108589	0	0	0	0	0	0	0	0	0	0	0	0	0
k__Bacteria	p__Actinobacteria	c__Actinobacteria	o__Actinomycetales	f__Actinomycetaceae	Other	1		0	0	0	0	0	0	0	0	0	0	0	0	0	0	0	0	0	0	0	0	0	0	0	0	0	6.1361e-05	0	0	0
k__Bacteria	p__Actinobacteria	c__Actinobacteria	o__Actinomycetales	f__Brevibacteriaceae	g__Brevibacterium	1		0	0	0	0	0	0	0	0	0	0	0	0	0	0	0	0	0	0	0	0	0	0	0	0	0	0	0	0	0
k__Bacteria	p__Actinobacteria	c__Actinobacteria	o__Actinomycetales	f__Cellulomonadaceae	g__Cellulomonas	1		0	0	0	0	0	0	0	0	0	0	0	0	0	0	0	0	0	0	0.000243146	0	0	0	0	0	0	0	0	0	0
k__Bacteria	p__Actinobacteria	c__Actinobacteria	o__Actinomycetales	f__Dermacoccaceae	g__Dermacoccus	1		0	0	0	0	0	0	0	0	0	0	0	0	0	0	0	0	0	0	0.00018236	0	0	0	0	0	0	0	0	0	0
k__Bacteria	p__Actinobacteria	c__Actinobacteria	o__Actinomycetales	f__Geodermatophilaceae	Other	1		0	0	0	0	0	0	0	0	0	0	0.000111354	0	0	0	0	0	0	0	0	0	0	0	0	0	0	0	0	0	0
k__Bacteria	p__Actinobacteria	c__Actinobacteria	o__Actinomycetales	f__Microbacteriaceae	g__	1		0	0	0	0	0	0	0	0	0	0	0	4.12354e-05	0	0	0	0	0	0	0	0	0	0	0	0	0	0	0	0	0
k__Bacteria	p__Actinobacteria	c__Actinobacteria	o__Actinomycetales	f__Micrococcaceae	g__	1		0	0	0	0	0.00575916	0	0	0	0	0	0	0	0	0	0	0	0	0	0	0	0	0	0	0	0	0	0	0	0
k__Bacteria	p__Actinobacteria	c__Actinobacteria	o__Actinomycetales	f__Micromonosporaceae	g__Pilimelia	1		0	0	0	0	0	0	0	0	0	0	0	0	0	0	0	0	0	0	0	0	0	0	0	0	0	0	0	0	0
k__Bacteria	p__Actinobacteria	c__Actinobacteria	o__Actinomycetales	f__Mycobacteriaceae	g__Mycobacterium	1		0	0	0	0	0	0	0	0	0	0	0.000371181	0	0	0	0	0	0	0	0	0	0	0	0	0	0	0	0	0	0
k__Bacteria	p__Actinobacteria	c__Actinobacteria	o__Actinomycetales	f__Nocardioidaceae	g__Friedmanniella	1		0	0	0	0	0	0	0	0	0	0	0	0	0	0	0	0	0	0	0	0	0	0	0	0	0	0.000245444	0	0	0
k__Bacteria	p__Actinobacteria	c__Actinobacteria	o__Actinomycetales	f__Promicromonosporaceae	Other	1		0	0	0	0	0	0	0	8.81368e-05	0	0	0	0	0	0	0	0	0	0	0	0	0	0	0	0	0	0	0	0	0
k__Bacteria	p__Actinobacteria	c__Actinobacteria	o__Actinomycetales	f__Promicromonosporaceae	g__Cellulosimicrobium	1		0	0	0	0	0	0	0	0.000705094	0	0	0	0	0	0	0	0	0	0	0	0	0	0	0	0	0	0	0	0	8.91027e-05
k__Bacteria	p__Actinobacteria	c__Actinobacteria	o__Actinomycetales	f__Pseudonocardiaceae	Other	1		0	0	0.000231147	0	0	0	0	0	0	0	0	0	0	0	0	0	0	0	0	0	0	0	0	0	0	0	0	0	0
k__Bacteria	p__Actinobacteria	c__Actinobacteria	o__Actinomycetales	f__Pseudonocardiaceae	g__	1		0	0	0.00017336	0	0	0	0	0	0	0	0	0	0	0	0	0	0	0	0	0	0	0	0	0	0	0	0	0	0
k__Bacteria	p__Actinobacteria	c__Actinobacteria	o__Actinomycetales	f__Pseudonocardiaceae	g__Saccharopolyspora	1		0	0	0	0	0	0	0	0	0	0	0	0	0	0	0	0	0	0	0	0	0	0	0	0	0	0	0	0	0
k__Bacteria	p__Armatimonadetes	c__[Fimbriimonadia]	o__[Fimbriimonadales]	f__[Fimbriimonadaceae]	g__Fimbriimonas	1		0	0	0	0	0	0	0	0	0	0	0	0	0	0	0	0	0	0	0	0	0	0	0	0	0	0	1.36375e-05	0	0
k__Bacteria	p__Bacteroidetes	c__Bacteroidia	o__Bacteroidales	f__Porphyromonadaceae	g__	1		0	2.72628e-05	0	0	0	0	0	0	0	0	0	0	0	0	0	0	0	0	0.00018236	0	0	0	0	0	0	0	0	0	0
k__Bacteria	p__Bacteroidetes	c__Bacteroidia	o__Bacteroidales	f__RF16	g__	1		0	0	0	0	0	0	0	0	0	0	0.000111354	0	0	0	0	0	0	0	0	0	0	0	0	0	0	0	0	0	0
k__Bacteria	p__Bacteroidetes	c__Bacteroidia	o__Bacteroidales	f__S24-7	g__	1		0	0	0	0	0	0	0	0	0.000648856	0	0	0	0	0	0	0	1.73503e-05	0	0	0	0	0	0	0	0	0	0	0	0
k__Bacteria	p__Bacteroidetes	c__Bacteroidia	o__Bacteroidales	f__[Odoribacteraceae]	g__Butyricimonas	1		0	0	0	0	0	0	0	0	0	0	0	0	0	0	0	0	0	0	0	0	0	0	0	0	0	0	0	0	0
k__Bacteria	p__Bacteroidetes	c__Bacteroidia	o__Bacteroidales	f__[Odoribacteraceae]	g__Odoribacter	1		0	0	0	0	0	0	0.000687443	0	0	0	0	0	0	0	0	0	0	0	0	0	0	0	0	0	0	0	0	0	0
k__Bacteria	p__Bacteroidetes	c__Cytophagia	o__Cytophagales	f__Cytophagaceae	g__	1		0	0	0	0	0	0	0	0	0	0	0	0	0	0	0	0	0	0	0	0	0	0	0	0	0	0	0	0	0
k__Bacteria	p__Bacteroidetes	c__Cytophagia	o__Cytophagales	f__Cytophagaceae	g__Spirosoma	1		0	0	0	0	0	0	0	0	0	0	0	0	0	0	0	0.000108589	0	0	0	0	0	0	0	0	0	0	0	0	0
k__Bacteria	p__Bacteroidetes	c__Flavobacteriia	o__Flavobacteriales	Other	Other	1		0	0	0	0	0	0.0162625	0	0	0	0	0	0	0	0	0	0	0	0	0	0.000655601	0	0	0	0	0	0	0	0	0
k__Bacteria	p__Bacteroidetes	c__Flavobacteriia	o__Flavobacteriales	f__Cryomorphaceae	g__Brumimicrobium	1		0	0	0	0	0	0	0	0	0	0	0.000111354	0	0	0	0	0	0	0	0	0	0	0	0	0	0	0	0	0	0
k__Bacteria	p__Bacteroidetes	c__Flavobacteriia	o__Flavobacteriales	f__Flavobacteriaceae	g__	1		0	0	0	0	0	0	0	0	0	0	0	0	0	0	0	0	0	0	0	0	0	0	0	0	0	0	0	0	0
k__Bacteria	p__Bacteroidetes	c__Flavobacteriia	o__Flavobacteriales	f__[Weeksellaceae]	g__Cloacibacterium	1		0.0143588	0	0	0	0.00191972	0	0	0	0	2.07232e-05	0	0	5.31177e-06	0.000261898	0	0	0	6.68419e-05	0	2.98e-05	0.000288101	0	0	0	0	0	0	0	0
k__Bacteria	p__Bacteroidetes	c__Flavobacteriia	o__Flavobacteriales	f__[Weeksellaceae]	g__Elizabethkingia	1		0	0	0	0	0	0	0	0	0	0	0	0	0	0	0	0	0	0	0	0	0	0	0	0	0	0	0	0	0
k__Bacteria	p__Bacteroidetes	c__Sphingobacteriia	o__Sphingobacteriales	f__	g__	1		0	2.72628e-05	0	0	0	0	0	0	0.000366745	0	0	0	0	0	0	0	0	0	0	0	0	0	0	0	0	0	0	0	0
k__Bacteria	p__Bacteroidetes	c__Sphingobacteriia	o__Sphingobacteriales	f__Sphingobacteriaceae	g__Sphingobacterium	1		0	0	0	0	0	0	0	0	0	0	0.000259827	0	0	0	0	0	0	0	0	0	0	0	0	0	0	0	0	0	0
k__Bacteria	p__Cyanobacteria	c__4C0d-2	o__YS2	f__	g__	1		0	0	0	0	0	0	0	0	0	0	0	0	0	0	0	0	0	0	0	0	0	0	0	0	0	0	0	0.000146692	0
k__Bacteria	p__Cyanobacteria	c__Chloroplast	Other	Other	Other	1		0	0	0	0	0	0	0	0	0	0	0	0.000309266	0	0	0	0	0	0	0	0	0	0	0	0	0	0	0	0	0
k__Bacteria	p__Cyanobacteria	c__Chloroplast	o__Chlorophyta	f__	g__	1		0.00212978	0	0	0	0	0	0	0	0	0	0	0	0	0	0	0	0	0	0	0	0	0	0	0	0	0	0	0	0
k__Bacteria	p__Cyanobacteria	c__ML635J-21	o__	f__	g__	1		0.00164886	0	0	0	0	0	0	0	0	0	0	0	0	0	0	0	0	0	0	0	0	0	0	0	0	0	0	0	0
k__Bacteria	p__Elusimicrobia	c__Elusimicrobia	o__Elusimicrobiales	f__	g__	1		0	0	0	0	0	0	0	0	0	0	0	0	0	0	0	0	0	0	0	0	0	0	0	0	0	0	0	0	0
k__Bacteria	p__Firmicutes	c__Bacilli	Other	Other	Other	1		0	0	0	4.43823e-05	0	0	0	0	0	0	0	0	0	0	0	0	0	0	0	0	0	0	0	0	0	0	0	0	0
k__Bacteria	p__Firmicutes	c__Bacilli	o__Bacillales	f__Planococcaceae	g__	1		0	0	0	0	0	0	0	0	0	0	0.000111354	0	0	0	0	0	0	0	0	0	0	0	0	0	0	0	0	0	0
k__Bacteria	p__Firmicutes	c__Bacilli	o__Lactobacillales	f__	g__	1		0.000377864	0	0	0	0	0	0	0	0	0	0	0	0	0	0	0	0	0	0	0	0	0	0	0	0	0	0	0	0
k__Bacteria	p__Firmicutes	c__Bacilli	o__Lactobacillales	f__Carnobacteriaceae	g__Carnobacterium	1		0	0	0	0	0.00471204	0	0	0	0	0	0	0	0	0	0	0	0	0	0.00018236	5.96001e-05	0	0	0	3.78449e-05	0	0	0.00016365	0	0
k__Bacteria	p__Firmicutes	c__Bacilli	o__Lactobacillales	f__Enterococcaceae	Other	1		0	0	0	0	0	0	0	0.00149833	0	0	0	0	0	0	0	0	0	0	0	0	3.60127e-05	0	0.000150274	0	0	0	0	0	0
k__Bacteria	p__Firmicutes	c__Bacilli	o__Lactobacillales	f__Streptococcaceae	Other	1		0	0	0	0	0	0	0	0	0	0	0	0	0	0	0	0	0	0	0	0	0	0	0.000150274	0	0	0	0	0	0
k__Bacteria	p__Firmicutes	c__Clostridia	o__Clostridiales	f__Clostridiaceae	g__Natronincola_Anaerovirgula	1		0	0	0	0	0	0	0	0	0	0	0	0	0	0	0	0	0	0	0	8.94001e-05	0	0	0	0	0	0	0	0	0
k__Bacteria	p__Firmicutes	c__Clostridia	o__Clostridiales	f__Eubacteriaceae	g__Pseudoramibacter_Eubacterium	1		0	0	0	0	0	0	0	0	0	0	0	2.06177e-05	0	0	0	0	3.47005e-05	0	0	0	0	0	0	0.000138764	0	0	0	0	0
k__Bacteria	p__Firmicutes	c__Clostridia	o__Clostridiales	f__Peptococcaceae	g__Peptococcus	1		0	0	0	0	0	0	0	0.00378988	0	0	0	0	0	0	0	0	0	0	0	0	0	0	0	0	0	0	0	0	8.91027e-05
k__Bacteria	p__Firmicutes	c__Clostridia	o__Clostridiales	f__Peptostreptococcaceae	Other	1		0	0	0.000231147	0	0	0	0	0	0	0	0	0	0	0	0	0	0	0	0	0	0	0	0	0	0	0	0	0	0
k__Bacteria	p__Firmicutes	c__Clostridia	o__Clostridiales	f__Peptostreptococcaceae	g__Peptostreptococcus	1		0	0.00343511	0.00288934	0.000288485	0.00226876	0.000219764	0.00443019	0	0.00256721	2.07232e-05	0.000519654	0	0	0	0.000508162	0.000325768	0.00117982	0	0	5.96001e-05	0	0	0.000450823	6.30748e-05	0	0	1.36375e-05	0	0
k__Bacteria	p__Actinobacteria	c__Actinobacteria	o__Actinomycetales	f__Microbacteriaceae	g__Pseudoclavibacter	1	s__bifida	0	0	0	0	0	0.000146509	0	0	0	0	0	0	0	0	0	0	0	0	0	0	0	0	0	0	0	0	0	0	0
k__Bacteria	p__Actinobacteria	c__Actinobacteria	o__Actinomycetales	f__Micrococcaceae	Other	1	s__rosea	0	0	0	0	0.00331588	0	0	0	0	0	0	0	0	0	0	0	0	0	0	0	0	0	0	0	0	0	0	0	0
k__Bacteria	p__Firmicutes	c__Clostridia	o__Clostridiales	f__Ruminococcaceae	g__Ethanoligenens	1		0.000412215	0	0	0	0	0	0	0	0	0	0	0	0	0	0	0	0	0	0	0	0	0	0	0	0	0	0	0	0
k__Bacteria	p__Firmicutes	c__Clostridia	o__Clostridiales	f__Ruminococcaceae	g__Oscillospira	1		0	0	0	0	0	0	0.000178226	0	0	0	0	0	0	0	0	0	0	0	0	0	0	0	0	0	0	0	0	0	0
k__Bacteria	p__Firmicutes	c__Clostridia	o__Clostridiales	f__Veillonellaceae	Other	1		0	0	0	0	0	0	0	0	0	2.07232e-05	0	0	0	0	0	0	3.47005e-05	0	0	0	0	1.69085e-05	0	0	0.000225394	0	0	0	0
k__Bacteria	p__Firmicutes	c__Clostridia	o__Clostridiales	f__Veillonellaceae	g__	1		0	0	0.000288934	0	0	0	0	0	0	0	0	0	0	0	0	0	8.67513e-05	0	0	0	0	0	0	0	0	0	0	0	0
k__Bacteria	p__Firmicutes	c__Clostridia	o__Clostridiales	f__Veillonellaceae	g__Phascolarctobacterium	1		0	0	0.000809015	0	0	0	0	0	0	0	0	0	0	0	0	0	0	0	0	0	0	0	0	0	0	0	0	0	0
k__Bacteria	p__Actinobacteria	c__Coriobacteriia	o__Coriobacteriales	f__Coriobacteriaceae	Other	1	s__lenta	0	0	0	0	0	0	0	0	0	0	0	0	0	0	0	0	0	0	0	0	0	0	0	0	0	0	0	0	0
k__Bacteria	p__Firmicutes	c__Clostridia	o__Clostridiales	f__[Tissierellaceae]	g__WAL_1855D	1		0	0	0	0	0	0	0	0	0	0	0	0.000123706	0	0	0	0	0	0	0	0	0	0	0	0	0	0	0	0	0
k__Bacteria	p__Actinobacteria	c__Coriobacteriia	o__Coriobacteriales	f__Coriobacteriaceae	g__Eggerthella	1	s__lenta	0	0	0	0	0	0	0	0	0	0	0	0	0	0	0	0	0	0	0	0	0	0	0	0	0	0	0	0	0
k__Bacteria	p__Firmicutes	c__Erysipelotrichi	o__Erysipelotrichales	f__Erysipelotrichaceae	g__Catenibacterium	1		0	0	0	0	0	0	0	0	0	0	0	0	0	0	0	0	0	0	0	0	0	0	0	0	0	0	0	0	0.000267308
k__Bacteria	p__Firmicutes	c__Erysipelotrichi	o__Erysipelotrichales	f__Erysipelotrichaceae	g__Coprobacillus	1		0	0	0	0	0	0	0	0	0	0	0	0	0	0	0	0	0	0	0	0	0	0	0	0	0	0	0	0	0
k__Bacteria	p__Bacteroidetes	c__Bacteroidia	o__Bacteroidales	f__Porphyromonadaceae	g__Parabacteroides	1	s__distasonis	0	0	0	0	0	0	0.000280069	0	0	0	0	0	0	0	0	0	0	0	0	0	0	0	0	0	0	0	0	0	0
k__Bacteria	p__GN02	c__BD1-5	o__	f__	g__	1		0	0	0	0	0	0	0	0	0	0	0	0	0	0	0	0	0	0	0	0	0.000504177	0	0	0	0	0	0	0	0
k__Bacteria	p__Gemmatimonadetes	c__Gemm-1	o__	f__	g__	1		0	0	0	0	0	0	0	0	0	0	0	0	0	0	0	0	0	0	0	0	0	0	0	0	0	0	0	0	0
k__Bacteria	p__Nitrospirae	c__Nitrospira	o__Nitrospirales	f__Nitrospiraceae	g__Nitrospira	1		0	0	0	0	0	0	0	0	0	0	0	0	0	0	0	0	0	0	0	0	0	0	0	0	0	0	0	0	0
k__Bacteria	p__OD1	c__SM2F11	o__	f__	g__	1		0	0	0	0	0	0	0	0	0	0	0	0	0	0	0	0	0	0	0	0	0	0	0	0	0	0	0	0	0
k__Bacteria	p__OD1	c__ZB2	o__	f__	g__	1		0	0	0	0	0.00235602	0	0	0	0	0	0	0	0	0	0	0	0	0	0	0	0	0	0	0	0	0	0	0	0
k__Bacteria	p__Proteobacteria	c__	o__	f__	g__	1		0	0	0	0	0.00401396	0	0	0	0	0	0	0	0	0	0	0	0	0	0	0	0	0	0	0	0	0	0	0	0
k__Bacteria	p__Proteobacteria	c__Alphaproteobacteria	o__BD7-3	f__	g__	1		0	0	0	0	0	0	0	0	0	0	0	0	0	0	0	0	0	0	0	0	0	0	0	0	0	0	0	0	0
k__Bacteria	p__Proteobacteria	c__Alphaproteobacteria	o__Caulobacterales	f__Caulobacteraceae	Other	1		0	0	0	0	0	0	0	0	0	0	0	0	0	0	0	0	0	0	0	0	0	0	0	0	0	0	0	0	0
k__Bacteria	p__Proteobacteria	c__Alphaproteobacteria	o__Caulobacterales	f__Caulobacteraceae	g__	1		0	0	0	0.000310676	0.00453752	0.000293019	0	8.81368e-05	0.000141056	0	3.71181e-05	4.12354e-05	0.000122171	0	0.000190561	0	1.73503e-05	0	6.07866e-05	0	0	0	7.51371e-05	3.78449e-05	7.51315e-05	0	0.000313663	9.77947e-05	8.91027e-05
k__Bacteria	p__Firmicutes	c__Bacilli	o__Bacillales	f__Bacillaceae	g__Anoxybacillus	1	s__kestanbolensis	0	0	0	0	0	0	0	0	0	0	0	0	0	0	0	0	0	0	0	0	0	0	0	0	0	0	0	0	0
k__Bacteria	p__Proteobacteria	c__Alphaproteobacteria	o__Caulobacterales	f__Caulobacteraceae	g__Mycoplana	1		0	0	0	0	0	0	0	0	0	0	0	0	0	0	0	0	0	0	0.00018236	5.96001e-05	0	0	0	0	0	0	0	0	0
k__Bacteria	p__Firmicutes	c__Bacilli	o__Lactobacillales	f__Aerococcaceae	g__Marinilactibacillus	1	s__psychrotolerans	0	0	0.000924588	0	0.0069808	0	0	0.00810858	0.000282111	2.07232e-05	0	0	0	0	0	0	0	0	0.000303933	0	3.60127e-05	5.07254e-05	0	0	0	0	0.0001091	0	0
k__Bacteria	p__Proteobacteria	c__Alphaproteobacteria	o__Rhizobiales	f__Bartonellaceae	g__	1		0	0	0	0	0	0	0	8.81368e-05	0	0	0	0	0	0	0	0	0	0	0	0	0	0	0	0	0	0	0	0	8.91027e-05
k__Bacteria	p__Proteobacteria	c__Alphaproteobacteria	o__Rhizobiales	f__Beijerinckiaceae	g__	1		0	0	0	0	0	0	0	0.00255597	0	0	0	0	0	0	0	0	0	0	0	0	0	0	0	0	0	0.000122722	0	0	0
k__Bacteria	p__Proteobacteria	c__Alphaproteobacteria	o__Rhizobiales	f__Bradyrhizobiaceae	Other	1		0	0	0	0	0	0	0	0.000352547	0	0	0	0	0	0	0	0	0	0	0	0	0	0	0	0	0	0	0	0	0
k__Bacteria	p__Proteobacteria	c__Alphaproteobacteria	o__Rhizobiales	f__Bradyrhizobiaceae	g__Balneimonas	1		0	0	0	0	0	0	0	0.000176274	0	0	0	0	0	0	0	0	0	0	0	0	0	0	0	0	0	0	0	0	0
k__Bacteria	p__Proteobacteria	c__Alphaproteobacteria	o__Rhizobiales	f__Hyphomicrobiaceae	g__	1		0	0	0	6.65735e-05	0	0	0	0	0	0	0	0	0	0	0	0	0	0	0	0	0	0	0	0	0	0	0	0	0
k__Bacteria	p__Proteobacteria	c__Alphaproteobacteria	o__Rhizobiales	f__Hyphomicrobiaceae	g__Rhodoplanes	1		0	0	0	0	0	0	0	0	0	0	0	0	0	0	0	0	0	0	0	0	0	0	0	0	0	0	0	0	0
k__Bacteria	p__Proteobacteria	c__Alphaproteobacteria	o__Rhizobiales	f__Methylocystaceae	g__	1		0	0	0	6.65735e-05	0	0	0	0	0	0	0	0	0	0	0	0	0	0	0	0	0	0	0	0	0	0	0	0	0
k__Bacteria	p__Proteobacteria	c__Alphaproteobacteria	o__Rhizobiales	f__Phyllobacteriaceae	g__Phyllobacterium	1		0	0	0	0	0	0	0	0	0	0	0	0	0	0	0	0	0	0	0	0	0	0	0	0	0	0	0	0.00215148	0
k__Bacteria	p__Proteobacteria	c__Alphaproteobacteria	o__Rhizobiales	f__Rhizobiaceae	g__Agrobacterium	1		0	0	0	0	0	0	0	0	0	0	0	0	0	0	0	0	0	0	0	0	0	0	0	0	0	0	0	0	8.91027e-05
k__Bacteria	p__Proteobacteria	c__Alphaproteobacteria	o__Rhodobacterales	f__Rhodobacteraceae	g__	1		0	0	0.000231147	0	0	0	0	0	0	0	0	0	0	0	0	0	0	0	0	0	0	0	0	0	0	0	0	0	0
k__Bacteria	p__Firmicutes	c__Clostridia	o__Clostridiales	f__Lachnospiraceae	g__Shuttleworthia	1	s__satelles	0	0	0.000404507	0	0	0	0	0	0.000310322	0.00182365	0	0	0	0	0	0	0.000294955	0	0	0	0	0	0	0	0	0	0	0	0
k__Bacteria	p__Proteobacteria	c__Alphaproteobacteria	o__Rickettsiales	f__	g__	1		0	8.17884e-05	0	0.000155338	0.00898778	0	0	0	0	0	0	0	0	0	0	0	0	0	0	0	0	0	0	0	0	0	0	0	0
k__Bacteria	p__Proteobacteria	c__Alphaproteobacteria	o__Sphingomonadales	f__Erythrobacteraceae	g__	1		0	0	0	0	0	0	0	0	0	0	0	0	0	0	0	0	0	0	0.000121573	0	0	0	0	0	0	0	0	0	0
k__Bacteria	p__Proteobacteria	c__Alphaproteobacteria	o__Sphingomonadales	f__Sphingomonadaceae	g__Kaistobacter	1		0	5.45256e-05	0	0	0	0	0	0	0	0	0	0	0	0	0	0	0	0	0	0	0	0	0	0	0	0	0	0	0
k__Bacteria	p__Proteobacteria	c__Alphaproteobacteria	o__Sphingomonadales	f__Sphingomonadaceae	g__Novosphingobium	1		0	0	0	0	0	0	0	0	0	0	0	0	0	0	0	0	0	0	0	0	0	0	0	0	0	0	0	0	0
k__Bacteria	p__Proteobacteria	c__Betaproteobacteria	o__Burkholderiales	Other	Other	1		0.00109924	5.45256e-05	0.000520081	0	0.0121291	0.000439528	0	0	0	0	0	0	0	0	0	0	0	0	0	0	0	0	0	0	0	0	0	0	0
k__Bacteria	p__Proteobacteria	c__Betaproteobacteria	o__Burkholderiales	f__Alcaligenaceae	g__Achromobacter	1		0	0	0	0	0	0	0	8.81368e-05	0	0	0	0	0	0	0	0	0	0	0	0	0	0	0	0	0	6.1361e-05	0	0	0
k__Bacteria	p__Proteobacteria	c__Betaproteobacteria	o__Burkholderiales	f__Alcaligenaceae	g__Sutterella	1		0	0	0	0	0	0	0	0	0	0	0	0	0	0	0	0	0	0	0	0	0	0	0	0	0	0	0	0	0
k__Bacteria	p__Proteobacteria	c__Betaproteobacteria	o__Burkholderiales	f__Comamonadaceae	g__Pelomonas	1		0	0	0	0	0	0	0	0	0	0	0	0	0	0	0	0	0	0	0	0	0	0	0	0	0	0	0	0	0
k__Bacteria	p__Proteobacteria	c__Betaproteobacteria	o__Burkholderiales	f__Comamonadaceae	g__Tepidimonas	1		0	0	0.000404507	0	0	0	0	0	0	0	0	0	0	0	0	0	0	0	0	0	0	0	0	0	0	0	0	0	0
k__Bacteria	p__Proteobacteria	c__Betaproteobacteria	o__Burkholderiales	f__Oxalobacteraceae	g__Herbaspirillum	1		0.00106489	0	0.000751228	6.65735e-05	0	0.000439528	7.63825e-05	0	5.64223e-05	0	0	0	0	0	0	0	0	0	0	2.98e-05	0	0	0	3.78449e-05	0	0	1.36375e-05	0	0
k__Bacteria	p__Proteobacteria	c__Betaproteobacteria	o__Burkholderiales	f__Oxalobacteraceae	g__Ralstonia	1		0.000961836	0.000109051	0.00156024	0.000244103	0.00863874	0.000879056	0	0	0	0	0	0	0	0	0	0	0	0	0	0	0	0	0	0	0	0	0	0	0
k__Bacteria	p__Proteobacteria	c__Betaproteobacteria	o__Gallionellales	f__Gallionellaceae	g__Gallionella	1		0	0	0.000924588	0	0	0	0	0	0	0	0	0	0	0	0	0	0	0	0	0	0	0	0	0	0	0	0	0	0
k__Bacteria	p__Proteobacteria	c__Betaproteobacteria	o__Hydrogenophilales	f__Hydrogenophilaceae	g__Thiobacillus	1		0.00154581	8.17884e-05	0	0	0	0.000366274	0	0	0.00112845	0	0	0	0.000132794	0.000112242	0	3.61965e-05	3.47005e-05	6.68419e-05	0	0.0001788	0.000252089	0	0	0.00010092	0	0	0	0	0
k__Bacteria	p__Proteobacteria	c__Betaproteobacteria	o__MND1	f__	g__	1		0	0	0	0	0	0	0	0	0	0	0	0	0	0	0	7.23929e-05	0	0	0	0	0	0	0	0	0	0	0	0	0
k__Bacteria	p__Proteobacteria	c__Alphaproteobacteria	o__Caulobacterales	f__Caulobacteraceae	g__Brevundimonas	1	s__diminuta	0	0	0	0	0	0	0	0	0.000197478	0	0	0	0	0	0	0	0	0	0	0	0	0	0	0	0	0	0	0	0
k__Bacteria	p__Proteobacteria	c__Betaproteobacteria	o__Rhodocyclales	f__Rhodocyclaceae	Other	1		0	0.000218103	0.00109795	0	0	0	0	0	0	0	0	0	0	0	0	0	0	0	0	0	0	0	0	0	0	0	0	0	0
k__Bacteria	p__Proteobacteria	c__Betaproteobacteria	o__Rhodocyclales	f__Rhodocyclaceae	g__	1		0.00209543	0	0	0	0	0	0	0	0	0	0	0	0	0	0	0	0	0	0	0	0	0	0	0	0	0	0	0	0
k__Bacteria	p__Proteobacteria	c__Betaproteobacteria	o__Rhodocyclales	f__Rhodocyclaceae	g__Azospira	1		0.000377864	0	0	0	0	0	0	0	0	0	0	0	0	0	0	0	0	0	0	0	0	0	0	0	0	0	0	0	0
k__Bacteria	p__Proteobacteria	c__Betaproteobacteria	o__Rhodocyclales	f__Rhodocyclaceae	g__Dechloromonas	1		0	0	0	0	0	0	0	0	0	0	0	0	0	0	0	0	0	0	0	0	7.20254e-05	0	0	0	0	0	0	0	0
k__Bacteria	p__Proteobacteria	c__Deltaproteobacteria	Other	Other	Other	1		0	0	0	0	0	0	0	0	0	0	0	0	0	0	0	0	0	0	0	0	0	0	0	0	0	0	0	0	0
k__Bacteria	p__Proteobacteria	c__Deltaproteobacteria	o__DTB120	f__	g__	1		0	0	0	0	0	0	0	0	0	0	0	0	0	0	0	0	0	0	0	0	0	0	0	0	0	0	0	0	0
k__Bacteria	p__Proteobacteria	c__Deltaproteobacteria	o__Desulfobacterales	f__Desulfobulbaceae	g__Desulfobulbus	1		0	0	0	0	0	0	0	0	0	2.07232e-05	0	0	0	0	0	0	1.73503e-05	0	0	0	0	0	0	0	0	0	0	0	0
k__Bacteria	p__Proteobacteria	c__Deltaproteobacteria	o__Myxococcales	f__	g__	1		0	5.45256e-05	0	0	0	0	0	0	0	0	0	0	0	0	0	0	0	0	0	0	0	0	0	0	0	0	0	0	0
k__Bacteria	p__Proteobacteria	c__Deltaproteobacteria	o__Syntrophobacterales	f__Syntrophaceae	g__	1		0	0	0	0	0.0133508	0	0	0	0	0	0	0	0	0	0	0	0	0	0	0	0	0	0	0	0	0	0	0	0
k__Bacteria	p__Proteobacteria	c__Epsilonproteobacteria	o__Campylobacterales	f__Campylobacteraceae	g__Arcobacter	1		0	0	0	0	0	0.000439528	0	0	0	0	0	0	0	0	0	0	0	2.22806e-05	0	0	0	0	0	0.000290144	0	0	0	0	0
k__Bacteria	p__Proteobacteria	c__Epsilonproteobacteria	o__Campylobacterales	f__Campylobacteraceae	g__Sulfurospirillum	1		0	0	0.000115574	0	0	0	0	0	0	0	0	0	0	0	0	0	0	0	0	0	0	0	0	0	0	0	0	0	0
k__Bacteria	p__Proteobacteria	c__Gammaproteobacteria	o__Aeromonadales	f__Aeromonadaceae	g__	1		0.000446567	0	0	0	0.00375218	0	0	0	0	0	0	0	0	0	0	0	0	0	0	0	0	0	0	0	0	0	0	0	0
k__Bacteria	p__Proteobacteria	c__Gammaproteobacteria	o__Alteromonadales	f__Alteromonadaceae	g__Cellvibrio	1		0	0	0	0	0	0	0	0	0	0	0	0	0	0	0	0	0	0	0	0	0	0	0	0	0	0	0	0	0
k__Bacteria	p__Proteobacteria	c__Gammaproteobacteria	o__Alteromonadales	f__Idiomarinaceae	g__	1		0	0	0	0	0	0	0	0	0	0	0	0	0	0	0	0	0	0	0	0	0	0	0	0	0	0	0	0	0
k__Bacteria	p__Proteobacteria	c__Gammaproteobacteria	o__Alteromonadales	f__Shewanellaceae	g__Shewanella	1		0.00243894	0	5.77868e-05	0.000155338	0	0	2.54608e-05	0.000352547	0	0	0.000185591	0	0.000377136	0.000112242	0	0	5.20508e-05	0	0	0	0	1.69085e-05	0	0.000214454	0	6.1361e-05	1.36375e-05	0	0
k__Bacteria	p__Proteobacteria	c__Gammaproteobacteria	o__Alteromonadales	f__[Chromatiaceae]	g__	1		0	0	0	0	0	0	0	0	0	0	0	0	0	0	0	0	0	0	0	0	0	0	0	0	0	0	0	0	0
k__Bacteria	p__Proteobacteria	c__Gammaproteobacteria	o__Enterobacteriales	f__Enterobacteriaceae	g__Morganella	1		0	0	0	0	0	0	0	0	0	0	0	0	0	0	0	0	0	0	0	0	0	0	0	0	0	0	0	0	0
k__Bacteria	p__Proteobacteria	c__Gammaproteobacteria	o__HOC36	f__	g__	1		0	0	0	0	0	0	0	0	0	0	0	0	0	0	0	0	3.47005e-05	0	0	0	0	0	0	0	0	0	0	0	0
k__Bacteria	p__Proteobacteria	c__Gammaproteobacteria	o__Legionellales	f__Legionellaceae	g__Legionella	1		0	0	0	0	0	0	0	0	0	0	0	0	0	0	0	0	0	6.68419e-05	0	0	0	0	0	0	0	0	0	0	0
k__Bacteria	p__Proteobacteria	c__Gammaproteobacteria	o__Pasteurellales	f__Pasteurellaceae	Other	1		0	0	0	0	0	0	0	0	0	0	0	0	0	0	0	0	0	0	0	0	0	0	0	0	0	0	0	0	0
k__Bacteria	p__Proteobacteria	c__Gammaproteobacteria	o__Pasteurellales	f__Pasteurellaceae	g__	1		0	0	0	0.000288485	0	0	0	0	0	0	0	0	0	0	0	7.23929e-05	0.00209938	0	0	0	0	0	0	0	0	0	0	0	0
k__Bacteria	p__Proteobacteria	c__Alphaproteobacteria	o__Rhodospirillales	f__Acetobacteraceae	g__Roseomonas	1	s__mucosa	0	0	0	0	0	0	0.000101843	0	0	0	0	0	0	0	0	0	0	0	0	0	0	0	0	0	0	0	0	0	0
k__Bacteria	p__Proteobacteria	c__Alphaproteobacteria	o__Rhodospirillales	f__Rhodospirillaceae	g__Telmatospirillum	1	s__siberiense	0	0	0	0	0	0	0	0	0	0	0	0	0	0	0	0	0	0	0	0	0.000144051	0	0	0	0	0	0	0	0
k__Bacteria	p__Proteobacteria	c__Betaproteobacteria	o__Burkholderiales	f__Comamonadaceae	g__Variovorax	1	s__paradoxus	0	0	0	0	0	0	0	0	0	0	0	0	0	0	0	0	0	0	0.00018236	0	0	0	0	0	0	0	0	0	0
k__Bacteria	p__Proteobacteria	c__Gammaproteobacteria	o__Pseudomonadales	Other	Other	1		0	0	0	0	0	0	0	0	0	0	0	0	0	0	0	0	0	0	0	0	0	0	0	0	0	0	2.72751e-05	0	0
k__Bacteria	p__Proteobacteria	c__Deltaproteobacteria	o__Bdellovibrionales	f__Bdellovibrionaceae	g__Bdellovibrio	1	s__bacteriovorus	0.000824431	0	0	0	0	0	0	0	0	0	0	0	0	0	0	0	0	0	0	0	0	0	0	0	0	0	0	0	0
k__Bacteria	p__Proteobacteria	c__Gammaproteobacteria	o__Pseudomonadales	f__Pseudomonadaceae	g__	1		0	0	0	0	0	0	0	0	0	0	0	0	0	0	0	0	0	0	0	0	0	0	0	0	0	0	0	0	0
k__Bacteria	p__Proteobacteria	c__Gammaproteobacteria	o__Xanthomonadales	f__Sinobacteraceae	g__	1		0	0	0	0	0	0	0	0	0	0	0	0	0	0	0	0	0	0	0	0	0	0	0	0	0	0	0	0	0
k__Bacteria	p__Proteobacteria	c__Gammaproteobacteria	o__Xanthomonadales	f__Sinobacteraceae	g__Nevskia	1		0.000240459	0	0	0	0	0	0	0	0	0	0	0	0	0	0	0	0	0	0	0	0	0	0	0	0	0	0	0	0
k__Bacteria	p__Proteobacteria	c__Gammaproteobacteria	o__Xanthomonadales	f__Xanthomonadaceae	Other	1		0	0	0	0	0	0	0	0	5.64223e-05	0	0	0	0	0	0	0	0	2.22806e-05	0	0	0	0	0	0	0	0	0	0	0
k__Bacteria	p__Proteobacteria	c__Gammaproteobacteria	o__Xanthomonadales	f__Xanthomonadaceae	g__Stenotrophomonas	1		0.00436261	0.000272628	0.00312049	0.00122051	0.0383072	0.000366274	0.000942051	0.0487396	0.000761701	4.14465e-05	0.00115066	0.000226795	0.000759584	0.000336726	0.000381122	0.000687733	0.000156152	0.000289648	0.000790226	0.000506601	0.00100835	0.000473437	0.000450823	0.000567673	0.000676183	0.000736332	0.00140467	0.000195589	0.000712822
k__Bacteria	p__Spirochaetes	c__Spirochaetes	o__Sphaerochaetales	f__Sphaerochaetaceae	g__Sphaerochaeta	1		0	0	0	0	0.00296684	0	0	0	0	0	0	0	0	0	0	0	0	0	0	0	0	0	0	0	0	0	0	0	0
k__Bacteria	p__Proteobacteria	c__Gammaproteobacteria	o__Xanthomonadales	f__Xanthomonadaceae	g__Thermomonas	1	s__fusca	0	0.000436205	0.00017336	0	0	0	0	0	0	0	0	0	0	0	0	0	0	0	0	0	0	0	0	0	0	0	0	0	0
k__Bacteria	p__Spirochaetes	c__[Leptospirae]	o__[Leptospirales]	f__Leptospiraceae	g__Leptospira	1		0	0	0	0.000288485	0	0	0	0	0	0	0	0	0	0	0	0	0	0	0	0	0	0	0	0	0	0	0	0	0
k__Bacteria	p__Spirochaetes	c__[Leptospirae]	o__[Leptospirales]	f__Leptospiraceae	g__Turneriella	1		0	0	0	4.43823e-05	0	0	0	0	0	0	0	0	0	0	0	0	0	0	0	0	0	0	0	0	0	0	0	0	0
k__Bacteria	p__Synergistetes	c__Synergistia	o__Synergistales	f__Dethiosulfovibrionaceae	g__Pyramidobacter	1	s__piscolens	0	0	0	0	0	0	0	0	0	0	0	0	0	0	0	0	0	0.000133684	0	0	0	0	0	0	0	0	0	0	0
k__Bacteria	p__TM7	c__TM7-1	o__	f__	g__	1		0	0.000218103	0	0	0	0	0	0	0	0	0	0	0	0	0	0	0	0	0	0	0	0	0	0	0	0	0	0	0
k__Bacteria	p__TM7	c__TM7-3	Other	Other	Other	1		0	0	0	0	0	0	0	0	0	0	0	8.24708e-05	0	0	0	0	0	0	0	0	0	0	0	0	0	0	0	0	0
k__Bacteria	p__Tenericutes	c__Mollicutes	o__Acholeplasmatales	f__Acholeplasmataceae	g__	1		0	0	0	0	0	0	0	0	0	0	0	0	0	0	0	0	0	0	0	0	0	0	0	0	0	0	0	0	0
k__Bacteria	p__[Thermi]	c__Deinococci	o__Deinococcales	f__Trueperaceae	g__Truepera	1		0	0	0	0.000155338	0	0	0	0	0	0	0	0	0	0	0	0	0	0	0	0	0	0	0	0	0	0	0	0	0
