# Supplementary material for: The Human Gastric Microbiome Is Predicated upon Infection with Helicobacter pylori
Source: Front Microbiol. 2017 Dec 14;8:2508. doi: 10.3389/fmicb.2017.02508 (PMC5735373; doi:10.3389/fmicb.2017.02508)
Supplement: Supplementary file 4 [file Table4.XLSX]

## Sheet: Hp- only
ID	Taxon	P001Z12	P001Z13	P001Z14	P001Z18	P002Z18	P003Z10	P004Z17	P005Z08WH2	P007Z08	P003Z15	P008Z17	P022Z12	P022Z13	P033Z12	P052Z10	P058Z14	P066Z10	P080Z15	P107Z15	P008Z08	P021Z12	P022Z17	P029Z13	P045Z10A	P047Z15	P060Z15	P061Z10	P062Z14	P121Z15	Summe
232	k__Bacteria;p__Proteobacteria;c__Betaproteobacteria;o__Burkholderiales;f__Oxalobacteraceae;g__	0.000996187	0.00019084	0.000288934	0.000221912	0.0140489	0.000366274	0	0	0	0	0	0	0	0	0	0	0	0	0	0	0	0	0	0	0	0	0	0	0	0.000555621
239	k__Bacteria;p__Proteobacteria;c__Betaproteobacteria;o__Methylophilales;f__Methylophilaceae;g__	0.00113359	0	0.000520081	0.000532588	0.0123909	0.000586038	0	0	0	0	0	0	0	0	0	0	0	0	0	0	0	0	0	0	0	0	0	0	0	0.00052287
218	k__Bacteria;p__Proteobacteria;c__Betaproteobacteria;o__Burkholderiales;Other;Other	0.00109924	5.45256e-05	0.000520081	0	0.0121291	0.000439528	0	0	0	0	0	0	0	0	0	0	0	0	0	0	0	0	0	0	0	0	0	0	0	0.000491121
255	k__Bacteria;p__Proteobacteria;c__Deltaproteobacteria;o__Syntrophobacterales;f__Syntrophaceae;g__	0	0	0	0	0.0133508	0	0	0	0	0	0	0	0	0	0	0	0	0	0	0	0	0	0	0	0	0	0	0	0	0.000460372
235	k__Bacteria;p__Proteobacteria;c__Betaproteobacteria;o__Burkholderiales;f__Oxalobacteraceae;g__Ralstonia	0.000961836	0.000109051	0.00156024	0.000244103	0.00863874	0.000879056	0	0	0	0	0	0	0	0	0	0	0	0	0	0	0	0	0	0	0	0	0	0	0	0.000427346
64	k__Bacteria;p__Bacteroidetes;c__Cytophagia;o__Cytophagales;f__Cytophagaceae;g__Hymenobacter	0	0	0	0	0.0119546	0	0	0	0	0	0	0	0	0	0	0	0	0	0	0	0	0	0	0	0	0	0	0	0	0.000412228
210	k__Bacteria;p__Proteobacteria;c__Alphaproteobacteria;o__Rickettsiales;f__;g__	0	8.17884e-05	0	0.000155338	0.00898778	0	0	0	0	0	0	0	0	0	0	0	0	0	0	0	0	0	0	0	0	0	0	0	0	0.0003181
202	k__Bacteria;p__Proteobacteria;c__Alphaproteobacteria;o__Rhodobacterales;f__Rhodobacteraceae;Other	0	0	0	0	0	0	0	0.00749163	0	0	0	0	0	0	0	0	0	0	0	0	0	0	0	0	0	0	0	0	0	0.000258332
22	k__Bacteria;p__Actinobacteria;c__Actinobacteria;o__Actinomycetales;f__Micrococcaceae;g__	0	0	0	0	0.00575916	0	0	0	0	0	0	0	0	0	0	0	0	0	0	0	0	0	0	0	0	0	0	0	0	0.000198592
142	k__Bacteria;p__Firmicutes;c__Clostridia;o__Clostridiales;f__Ruminococcaceae;g__Faecalibacterium	0	0	0	0	0	0	0.00420104	0	0	0	0	0	0	0	0	0	0	0	0	0	0	0	0	0	0	0	0	0	0	0.000144863
261	k__Bacteria;p__Proteobacteria;c__Gammaproteobacteria;o__Aeromonadales;f__Aeromonadaceae;g__	0.000446567	0	0	0	0.00375218	0	0	0	0	0	0	0	0	0	0	0	0	0	0	0	0	0	0	0	0	0	0	0	0	0.000144784
176	k__Bacteria;p__Proteobacteria;c__;o__;f__;g__	0	0	0	0	0.00401396	0	0	0	0	0	0	0	0	0	0	0	0	0	0	0	0	0	0	0	0	0	0	0	0	0.000138412
21	k__Bacteria;p__Actinobacteria;c__Actinobacteria;o__Actinomycetales;f__Micrococcaceae;Other	0	0	0	0	0.00331588	0	0	0	0	0	0	0	0	0	0	0	0	0	0	0	0	0	0	0	0	0	0	0	0	0.000114341
299	k__Bacteria;p__Spirochaetes;c__Spirochaetes;o__Sphaerochaetales;f__Sphaerochaetaceae;g__Sphaerochaeta	0	0	0	0	0.00296684	0	0	0	0	0	0	0	0	0	0	0	0	0	0	0	0	0	0	0	0	0	0	0	0	0.000102305
224	k__Bacteria;p__Proteobacteria;c__Betaproteobacteria;o__Burkholderiales;f__Burkholderiaceae;g__	0.000137405	0	0.00144467	0.00057697	0	0.000366274	0	0	0	0	0	0	0	0	0	0	0	0	0	0	0	0	0	0	0	0	0	0	0	8.70799e-05
175	k__Bacteria;p__OD1;c__ZB2;o__;f__;g__	0	0	0	0	0.00235602	0	0	0	0	0	0	0	0	0	0	0	0	0	0	0	0	0	0	0	0	0	0	0	0	8.12421e-05
84	k__Bacteria;p__Cyanobacteria;c__Chloroplast;o__Chlorophyta;f__;g__	0.00212978	0	0	0	0	0	0	0	0	0	0	0	0	0	0	0	0	0	0	0	0	0	0	0	0	0	0	0	0	7.34407e-05
246	k__Bacteria;p__Proteobacteria;c__Betaproteobacteria;o__Rhodocyclales;f__Rhodocyclaceae;g__	0.00209543	0	0	0	0	0	0	0	0	0	0	0	0	0	0	0	0	0	0	0	0	0	0	0	0	0	0	0	0	7.22561e-05
284	k__Bacteria;p__Proteobacteria;c__Gammaproteobacteria;o__Pseudomonadales;f__Moraxellaceae;g__Enhydrobacter	0.000755728	0	0	0	0.00113438	0	0	0	8.46334e-05	0	0	0	0	0	0	0	0	0	0	0	0	0	0	0	0	0	0	0	0	6.80945e-05
42	k__Bacteria;p__Actinobacteria;c__Actinobacteria;o__Actinomycetales;f__Streptomycetaceae;g__Streptomyces	0	0	0.00167582	0	0	0	0	0	0	0	0	0	0	0	0	0	0	0	0	0	0	0	0	0	0	0	0	0	0	5.77868e-05
85	k__Bacteria;p__Cyanobacteria;c__ML635J-21;o__;f__;g__	0.00164886	0	0	0	0	0	0	0	0	0	0	0	0	0	0	0	0	0	0	0	0	0	0	0	0	0	0	0	0	5.68573e-05
245	k__Bacteria;p__Proteobacteria;c__Betaproteobacteria;o__Rhodocyclales;f__Rhodocyclaceae;Other	0	0.000218103	0.00109795	0	0	0	0	0	0	0	0	0	0	0	0	0	0	0	0	0	0	0	0	0	0	0	0	0	0	4.53811e-05
32	k__Bacteria;p__Actinobacteria;c__Actinobacteria;o__Actinomycetales;f__Nocardioidaceae;g__Propionicimonas	0.000343513	0	0	0	0	0.000732547	0	0	0	0	0	0	0	0	0	0	0	0	0	0	0	0	0	0	0	0	0	0	0	3.71055e-05
92	k__Bacteria;p__Firmicutes;c__Bacilli;o__Bacillales;f__Paenibacillaceae;g__Paenibacillus	0	0	0	0	0	0	0	0.00105764	0	0	0	0	0	0	0	0	0	0	0	0	0	0	0	0	0	0	0	0	0	3.64704e-05
139	k__Bacteria;p__Firmicutes;c__Clostridia;o__Clostridiales;f__Ruminococcaceae;Other	0	0	0	0	0	0	0.00104389	0	0	0	0	0	0	0	0	0	0	0	0	0	0	0	0	0	0	0	0	0	0	3.59964e-05
236	k__Bacteria;p__Proteobacteria;c__Betaproteobacteria;o__Gallionellales;f__Gallionellaceae;g__Gallionella	0	0	0.000924588	0	0	0	0	0	0	0	0	0	0	0	0	0	0	0	0	0	0	0	0	0	0	0	0	0	0	3.18824e-05
127	k__Bacteria;p__Firmicutes;c__Clostridia;o__Clostridiales;f__Lachnospiraceae;g__Coprococcus	0	0	0	0	0	0	0.00091659	0	0	0	0	0	0	0	0	0	0	0	0	0	0	0	0	0	0	0	0	0	0	3.16066e-05
250	k__Bacteria;p__Proteobacteria;c__Deltaproteobacteria;o__Bdellovibrionales;f__Bdellovibrionaceae;g__Bdellovibrio	0.000824431	0	0	0	0	0	0	0	0	0	0	0	0	0	0	0	0	0	0	0	0	0	0	0	0	0	0	0	0	2.84286e-05
150	k__Bacteria;p__Firmicutes;c__Clostridia;o__Clostridiales;f__Veillonellaceae;g__Phascolarctobacterium	0	0	0.000809015	0	0	0	0	0	0	0	0	0	0	0	0	0	0	0	0	0	0	0	0	0	0	0	0	0	0	2.78971e-05
61	k__Bacteria;p__Bacteroidetes;c__Bacteroidia;o__Bacteroidales;f__[Odoribacteraceae];g__Odoribacter	0	0	0	0	0	0	0.000687443	0	0	0	0	0	0	0	0	0	0	0	0	0	0	0	0	0	0	0	0	0	0	2.37049e-05
297	k__Bacteria;p__Proteobacteria;c__Gammaproteobacteria;o__Xanthomonadales;f__Xanthomonadaceae;g__Thermomonas	0	0.000436205	0.00017336	0	0	0	0	0	0	0	0	0	0	0	0	0	0	0	0	0	0	0	0	0	0	0	0	0	0	2.10195e-05
141	k__Bacteria;p__Firmicutes;c__Clostridia;o__Clostridiales;f__Ruminococcaceae;g__Ethanoligenens	0.000412215	0	0	0	0	0	0	0	0	0	0	0	0	0	0	0	0	0	0	0	0	0	0	0	0	0	0	0	0	1.42143e-05
230	k__Bacteria;p__Proteobacteria;c__Betaproteobacteria;o__Burkholderiales;f__Comamonadaceae;g__Tepidimonas	0	0	0.000404507	0	0	0	0	0	0	0	0	0	0	0	0	0	0	0	0	0	0	0	0	0	0	0	0	0	0	1.39485e-05
76	k__Bacteria;p__Bacteroidetes;c__Sphingobacteriia;o__Sphingobacteriales;f__;g__	0	2.72628e-05	0	0	0	0	0	0	0.000366745	0	0	0	0	0	0	0	0	0	0	0	0	0	0	0	0	0	0	0	0	1.35865e-05
97	k__Bacteria;p__Firmicutes;c__Bacilli;o__Lactobacillales;f__;g__	0.000377864	0	0	0	0	0	0	0	0	0	0	0	0	0	0	0	0	0	0	0	0	0	0	0	0	0	0	0	0	1.30298e-05
247	k__Bacteria;p__Proteobacteria;c__Betaproteobacteria;o__Rhodocyclales;f__Rhodocyclaceae;g__Azospira	0.000377864	0	0	0	0	0	0	0	0	0	0	0	0	0	0	0	0	0	0	0	0	0	0	0	0	0	0	0	0	1.30298e-05
188	k__Bacteria;p__Proteobacteria;c__Alphaproteobacteria;o__Rhizobiales;f__Bradyrhizobiaceae;Other	0	0	0	0	0	0	0	0.000352547	0	0	0	0	0	0	0	0	0	0	0	0	0	0	0	0	0	0	0	0	0	1.21568e-05
3	k__Bacteria;p__Acidobacteria;c__[Chloracidobacteria];o__PK29;f__;g__	0	0	0	0.000332867	0	0	0	0	0	0	0	0	0	0	0	0	0	0	0	0	0	0	0	0	0	0	0	0	0	1.14782e-05
301	k__Bacteria;p__Spirochaetes;c__[Leptospirae];o__[Leptospirales];f__Leptospiraceae;g__Leptospira	0	0	0	0.000288485	0	0	0	0	0	0	0	0	0	0	0	0	0	0	0	0	0	0	0	0	0	0	0	0	0	9.94776e-06
53	k__Bacteria;p__Bacteroidetes;c__Bacteroidia;o__Bacteroidales;f__Porphyromonadaceae;g__Parabacteroides	0	0	0	0	0	0	0.000280069	0	0	0	0	0	0	0	0	0	0	0	0	0	0	0	0	0	0	0	0	0	0	9.65756e-06
124	k__Bacteria;p__Firmicutes;c__Clostridia;o__Clostridiales;f__Lachnospiraceae;g__Blautia	0	0	0	0	0	0	0.000280069	0	0	0	0	0	0	0	0	0	0	0	0	0	0	0	0	0	0	0	0	0	0	9.65756e-06
291	k__Bacteria;p__Proteobacteria;c__Gammaproteobacteria;o__Xanthomonadales;f__Sinobacteraceae;g__Nevskia	0.000240459	0	0	0	0	0	0	0	0	0	0	0	0	0	0	0	0	0	0	0	0	0	0	0	0	0	0	0	0	8.29169e-06
38	k__Bacteria;p__Actinobacteria;c__Actinobacteria;o__Actinomycetales;f__Pseudonocardiaceae;Other	0	0	0.000231147	0	0	0	0	0	0	0	0	0	0	0	0	0	0	0	0	0	0	0	0	0	0	0	0	0	0	7.97059e-06
117	k__Bacteria;p__Firmicutes;c__Clostridia;o__Clostridiales;f__Clostridiaceae;Other	0	0	0.000231147	0	0	0	0	0	0	0	0	0	0	0	0	0	0	0	0	0	0	0	0	0	0	0	0	0	0	7.97059e-06
136	k__Bacteria;p__Firmicutes;c__Clostridia;o__Clostridiales;f__Peptostreptococcaceae;Other	0	0	0.000231147	0	0	0	0	0	0	0	0	0	0	0	0	0	0	0	0	0	0	0	0	0	0	0	0	0	0	7.97059e-06
203	k__Bacteria;p__Proteobacteria;c__Alphaproteobacteria;o__Rhodobacterales;f__Rhodobacteraceae;g__	0	0	0.000231147	0	0	0	0	0	0	0	0	0	0	0	0	0	0	0	0	0	0	0	0	0	0	0	0	0	0	7.97059e-06
305	k__Bacteria;p__TM7;c__TM7-1;o__;f__;g__	0	0.000218103	0	0	0	0	0	0	0	0	0	0	0	0	0	0	0	0	0	0	0	0	0	0	0	0	0	0	0	7.52078e-06
181	k__Bacteria;p__Proteobacteria;c__Alphaproteobacteria;o__Caulobacterales;f__Caulobacteraceae;g__Brevundimonas	0	0	0	0	0	0	0	0	0.000197478	0	0	0	0	0	0	0	0	0	0	0	0	0	0	0	0	0	0	0	0	6.80958e-06
143	k__Bacteria;p__Firmicutes;c__Clostridia;o__Clostridiales;f__Ruminococcaceae;g__Oscillospira	0	0	0	0	0	0	0.000178226	0	0	0	0	0	0	0	0	0	0	0	0	0	0	0	0	0	0	0	0	0	0	6.14572e-06
190	k__Bacteria;p__Proteobacteria;c__Alphaproteobacteria;o__Rhizobiales;f__Bradyrhizobiaceae;g__Balneimonas	0	0	0	0	0	0	0	0.000176274	0	0	0	0	0	0	0	0	0	0	0	0	0	0	0	0	0	0	0	0	0	6.0784e-06
39	k__Bacteria;p__Actinobacteria;c__Actinobacteria;o__Actinomycetales;f__Pseudonocardiaceae;g__	0	0	0.00017336	0	0	0	0	0	0	0	0	0	0	0	0	0	0	0	0	0	0	0	0	0	0	0	0	0	0	5.97794e-06
315	k__Bacteria;p__[Thermi];c__Deinococci;o__Deinococcales;f__Trueperaceae;g__Truepera	0	0	0	0.000155338	0	0	0	0	0	0	0	0	0	0	0	0	0	0	0	0	0	0	0	0	0	0	0	0	0	5.35649e-06
128	k__Bacteria;p__Firmicutes;c__Clostridia;o__Clostridiales;f__Lachnospiraceae;g__Dorea	0	0	0	0	0	0	0.000152765	0	0	0	0	0	0	0	0	0	0	0	0	0	0	0	0	0	0	0	0	0	0	5.26776e-06
20	k__Bacteria;p__Actinobacteria;c__Actinobacteria;o__Actinomycetales;f__Microbacteriaceae;g__Pseudoclavibacter	0	0	0	0	0	0.000146509	0	0	0	0	0	0	0	0	0	0	0	0	0	0	0	0	0	0	0	0	0	0	0	5.05205e-06
258	k__Bacteria;p__Proteobacteria;c__Epsilonproteobacteria;o__Campylobacterales;f__Campylobacteraceae;g__Sulfurospirillum	0	0	0.000115574	0	0	0	0	0	0	0	0	0	0	0	0	0	0	0	0	0	0	0	0	0	0	0	0	0	0	3.98529e-06
207	k__Bacteria;p__Proteobacteria;c__Alphaproteobacteria;o__Rhodospirillales;f__Acetobacteraceae;g__Roseomonas	0	0	0	0	0	0	0.000101843	0	0	0	0	0	0	0	0	0	0	0	0	0	0	0	0	0	0	0	0	0	0	3.51184e-06
33	k__Bacteria;p__Actinobacteria;c__Actinobacteria;o__Actinomycetales;f__Promicromonosporaceae;Other	0	0	0	0	0	0	0	8.81368e-05	0	0	0	0	0	0	0	0	0	0	0	0	0	0	0	0	0	0	0	0	0	3.0392e-06
192	k__Bacteria;p__Proteobacteria;c__Alphaproteobacteria;o__Rhizobiales;f__Hyphomicrobiaceae;g__	0	0	0	6.65735e-05	0	0	0	0	0	0	0	0	0	0	0	0	0	0	0	0	0	0	0	0	0	0	0	0	0	2.29564e-06
197	k__Bacteria;p__Proteobacteria;c__Alphaproteobacteria;o__Rhizobiales;f__Methylocystaceae;g__	0	0	0	6.65735e-05	0	0	0	0	0	0	0	0	0	0	0	0	0	0	0	0	0	0	0	0	0	0	0	0	0	2.29564e-06
286	k__Bacteria;p__Proteobacteria;c__Gammaproteobacteria;o__Pseudomonadales;f__Pseudomonadaceae;Other	0	0	0	6.65735e-05	0	0	0	0	0	0	0	0	0	0	0	0	0	0	0	0	0	0	0	0	0	0	0	0	0	2.29564e-06
214	k__Bacteria;p__Proteobacteria;c__Alphaproteobacteria;o__Sphingomonadales;f__Sphingomonadaceae;g__Kaistobacter	0	5.45256e-05	0	0	0	0	0	0	0	0	0	0	0	0	0	0	0	0	0	0	0	0	0	0	0	0	0	0	0	1.88019e-06
253	k__Bacteria;p__Proteobacteria;c__Deltaproteobacteria;o__Myxococcales;f__;g__	0	5.45256e-05	0	0	0	0	0	0	0	0	0	0	0	0	0	0	0	0	0	0	0	0	0	0	0	0	0	0	0	1.88019e-06
254	k__Bacteria;p__Proteobacteria;c__Deltaproteobacteria;o__Myxococcales;f__0319-6G20;g__	0	0	0	0	0	0	5.09217e-05	0	0	0	0	0	0	0	0	0	0	0	0	0	0	0	0	0	0	0	0	0	0	1.75592e-06
87	k__Bacteria;p__Firmicutes;c__Bacilli;Other;Other;Other	0	0	0	4.43823e-05	0	0	0	0	0	0	0	0	0	0	0	0	0	0	0	0	0	0	0	0	0	0	0	0	0	1.53042e-06
302	k__Bacteria;p__Spirochaetes;c__[Leptospirae];o__[Leptospirales];f__Leptospiraceae;g__Turneriella	0	0	0	4.43823e-05	0	0	0	0	0	0	0	0	0	0	0	0	0	0	0	0	0	0	0	0	0	0	0	0	0	1.53042e-06
		0.013981	0.00144493	0.0106328	0.00279609	0.104799	0.00351623	0.00789286	0.00916623	0.000648856	0	0	0	0	0	0	0	0	0	0	0	0	0	0	0	0	0	0	0	0

## Sheet: Hp+CagA-only
ID	Taxon	P001Z12	P001Z13	P001Z14	P001Z18	P002Z18	P003Z10	P004Z17	P005Z08WH2	P007Z08	P003Z15	P008Z17	P022Z12	P022Z13	P033Z12	P052Z10	P058Z14	P066Z10	P080Z15	P107Z15	P008Z08	P021Z12	P022Z17	P029Z13	P045Z10A	P047Z15	P060Z15	P061Z10	P062Z14	P121Z15
2	k__Bacteria;p__Acidobacteria;c__Acidobacteria-6;o__CCU21;f__;g__	0	0	0	0	0	0	0	0	0	0	0	0	0	0	0	7.23929e-05	0	0	0	0	0	0	0	0	0	0	0	0	0
4	k__Bacteria;p__Acidobacteria;c__[Chloracidobacteria];o__RB41;f__Ellin6075;g__	0	0	0	0	0	0	0	0	0	0	0	0	0	0	0	0.000108589	0	0	0	0	0	0	0	0	0	0	0	0	0
11	k__Bacteria;p__Actinobacteria;c__Actinobacteria;o__Actinomycetales;f__Cellulomonadaceae;g__Cellulomonas	0	0	0	0	0	0	0	0	0	0	0	0	0	0	0	0	0	0	0.000243146	0	0	0	0	0	0	0	0	0	0
14	k__Bacteria;p__Actinobacteria;c__Actinobacteria;o__Actinomycetales;f__Dermacoccaceae;g__Dermacoccus	0	0	0	0	0	0	0	0	0	0	0	0	0	0	0	0	0	0	0.00018236	0	0	0	0	0	0	0	0	0	0
15	k__Bacteria;p__Actinobacteria;c__Actinobacteria;o__Actinomycetales;f__Geodermatophilaceae;Other	0	0	0	0	0	0	0	0	0	0	0.000111354	0	0	0	0	0	0	0	0	0	0	0	0	0	0	0	0	0	0
17	k__Bacteria;p__Actinobacteria;c__Actinobacteria;o__Actinomycetales;f__Microbacteriaceae;g__	0	0	0	0	0	0	0	0	0	0	0	4.12354e-05	0	0	0	0	0	0	0	0	0	0	0	0	0	0	0	0	0
29	k__Bacteria;p__Actinobacteria;c__Actinobacteria;o__Actinomycetales;f__Mycobacteriaceae;g__Mycobacterium	0	0	0	0	0	0	0	0	0	0	0.000371181	0	0	0	0	0	0	0	0	0	0	0	0	0	0	0	0	0	0
37	k__Bacteria;p__Actinobacteria;c__Actinobacteria;o__Actinomycetales;f__Propionibacteriaceae;g__Tessaracoccus	0	0	0	0	0	0	0	0	0	0	0	0	0	0	0	0	0	0	0.000121573	0	0	0	0	0	0	0	0	0	0
57	k__Bacteria;p__Bacteroidetes;c__Bacteroidia;o__Bacteroidales;f__RF16;g__	0	0	0	0	0	0	0	0	0	0	0.000111354	0	0	0	0	0	0	0	0	0	0	0	0	0	0	0	0	0	0
65	k__Bacteria;p__Bacteroidetes;c__Cytophagia;o__Cytophagales;f__Cytophagaceae;g__Spirosoma	0	0	0	0	0	0	0	0	0	0	0	0	0	0	0	0.000108589	0	0	0	0	0	0	0	0	0	0	0	0	0
67	k__Bacteria;p__Bacteroidetes;c__Flavobacteriia;o__Flavobacteriales;f__Cryomorphaceae;g__Brumimicrobium	0	0	0	0	0	0	0	0	0	0	0.000111354	0	0	0	0	0	0	0	0	0	0	0	0	0	0	0	0	0	0
79	k__Bacteria;p__Bacteroidetes;c__Sphingobacteriia;o__Sphingobacteriales;f__Sphingobacteriaceae;g__Sphingobacterium	0	0	0	0	0	0	0	0	0	0	0.000259827	0	0	0	0	0	0	0	0	0	0	0	0	0	0	0	0	0	0
83	k__Bacteria;p__Cyanobacteria;c__Chloroplast;Other;Other;Other	0	0	0	0	0	0	0	0	0	0	0	0.000309266	0	0	0	0	0	0	0	0	0	0	0	0	0	0	0	0	0
93	k__Bacteria;p__Firmicutes;c__Bacilli;o__Bacillales;f__Planococcaceae;g__	0	0	0	0	0	0	0	0	0	0	0.000111354	0	0	0	0	0	0	0	0	0	0	0	0	0	0	0	0	0	0
119	k__Bacteria;p__Firmicutes;c__Clostridia;o__Clostridiales;f__Clostridiaceae;g__Clostridium	0	0	0	0	0	0	0	0	0	0	7.42363e-05	0.000123706	0	7.48279e-05	0	0	0	4.45613e-05	0.00018236	0	0	0	0	0	0	0	0	0	0
132	k__Bacteria;p__Firmicutes;c__Clostridia;o__Clostridiales;f__Lachnospiraceae;g__Roseburia	0	0	0	0	0	0	0	0	0	0	0.000111354	0	0	0	0	0	0	0	0	0	0	0	0	0	0	0	0	0	0
144	k__Bacteria;p__Firmicutes;c__Clostridia;o__Clostridiales;f__Ruminococcaceae;g__Ruminococcus	0	0	0	0	0	0	0	0	0	0	0	0	0	0	0	0	0	4.45613e-05	0	0	0	0	0	0	0	0	0	0	0
156	k__Bacteria;p__Firmicutes;c__Clostridia;o__Clostridiales;f__[Tissierellaceae];g__	0	0	0	0	0	0	0	0	0	0	0	0	0	0	0	0	6.94011e-05	0	0	0	0	0	0	0	0	0	0	0	0
161	k__Bacteria;p__Firmicutes;c__Clostridia;o__Clostridiales;f__[Tissierellaceae];g__WAL_1855D	0	0	0	0	0	0	0	0	0	0	0	0.000123706	0	0	0	0	0	0	0	0	0	0	0	0	0	0	0	0	0
185	k__Bacteria;p__Proteobacteria;c__Alphaproteobacteria;o__Rhizobiales;f__Aurantimonadaceae;g__	0	0	0	0	0	0	0	0	0	0	0.000371181	0	0	0	0	0	0	0	0	0	0	0	0	0	0	0	0	0	0
195	k__Bacteria;p__Proteobacteria;c__Alphaproteobacteria;o__Rhizobiales;f__Methylobacteriaceae;g__	0	0	0	0	0	0	0	0	0	0	0	0	0	0	0	0	0	4.45613e-05	0	0	0	0	0	0	0	0	0	0	0
211	k__Bacteria;p__Proteobacteria;c__Alphaproteobacteria;o__Sphingomonadales;f__Erythrobacteraceae;g__	0	0	0	0	0	0	0	0	0	0	0	0	0	0	0	0	0	0	0.000121573	0	0	0	0	0	0	0	0	0	0
231	k__Bacteria;p__Proteobacteria;c__Betaproteobacteria;o__Burkholderiales;f__Comamonadaceae;g__Variovorax	0	0	0	0	0	0	0	0	0	0	0	0	0	0	0	0	0	0	0.00018236	0	0	0	0	0	0	0	0	0	0
238	k__Bacteria;p__Proteobacteria;c__Betaproteobacteria;o__MND1;f__;g__	0	0	0	0	0	0	0	0	0	0	0	0	0	0	0	7.23929e-05	0	0	0	0	0	0	0	0	0	0	0	0	0
252	k__Bacteria;p__Proteobacteria;c__Deltaproteobacteria;o__Desulfobacterales;f__Desulfobulbaceae;g__Desulfobulbus	0	0	0	0	0	0	0	0	0	2.07232e-05	0	0	0	0	0	0	1.73503e-05	0	0	0	0	0	0	0	0	0	0	0	0
272	k__Bacteria;p__Proteobacteria;c__Gammaproteobacteria;o__HOC36;f__;g__	0	0	0	0	0	0	0	0	0	0	0	0	0	0	0	0	3.47005e-05	0	0	0	0	0	0	0	0	0	0	0	0
273	k__Bacteria;p__Proteobacteria;c__Gammaproteobacteria;o__Legionellales;f__Legionellaceae;g__Legionella	0	0	0	0	0	0	0	0	0	0	0	0	0	0	0	0	0	6.68419e-05	0	0	0	0	0	0	0	0	0	0	0
303	k__Bacteria;p__Synergistetes;c__Synergistia;o__Synergistales;f__Dethiosulfovibrionaceae;g__Pyramidobacter	0	0	0	0	0	0	0	0	0	0	0	0	0	0	0	0	0	0.000133684	0	0	0	0	0	0	0	0	0	0	0
306	k__Bacteria;p__TM7;c__TM7-3;Other;Other;Other	0	0	0	0	0	0	0	0	0	0	0	8.24708e-05	0	0	0	0	0	0	0	0	0	0	0	0	0	0	0	0	0
		0	0	0	0	0	0	0	0	0	2.07232e-05	0.0016332	0.000680384	0	7.48279e-05	0	0.000361965	0.000121452	0.00033421	0.00103337	0	0	0	0	0	0	0	0	0	0

## Sheet: Hp+CagA+only
ID	Taxon	P001Z12	P001Z13	P001Z14	P001Z18	P002Z18	P003Z10	P004Z17	P005Z08WH2	P007Z08	P003Z15	P008Z17	P022Z12	P022Z13	P033Z12	P052Z10	P058Z14	P066Z10	P080Z15	P107Z15	P008Z08	P021Z12	P022Z17	P029Z13	P045Z10A	P047Z15	P060Z15	P061Z10	P062Z14	P121Z15
200	k__Bacteria;p__Proteobacteria;c__Alphaproteobacteria;o__Rhizobiales;f__Phyllobacteriaceae;g__Phyllobacterium	0	0	0	0	0	0	0	0	0	0	0	0	0	0	0	0	0	0	0	0	0	0	0	0	0	0	0	0.00215148	0
171	k__Bacteria;p__GN02;c__BD1-5;o__;f__;g__	0	0	0	0	0	0	0	0	0	0	0	0	0	0	0	0	0	0	0	0	0.000504177	0	0	0	0	0	0	0	0
75	k__Bacteria;p__Bacteroidetes;c__Flavobacteriia;o__Flavobacteriales;f__[Weeksellaceae];g__Wautersiella	0	0	0	0	0	0	0	0	0	0	0	0	0	0	0	0	0	0	0	0	0.000108038	0	0	0	0	0	0.000122738	0.000146692	0
164	k__Bacteria;p__Firmicutes;c__Erysipelotrichi;o__Erysipelotrichales;f__Erysipelotrichaceae;g__Catenibacterium	0	0	0	0	0	0	0	0	0	0	0	0	0	0	0	0	0	0	0	0	0	0	0	0	0	0	0	0	0.000267308
31	k__Bacteria;p__Actinobacteria;c__Actinobacteria;o__Actinomycetales;f__Nocardioidaceae;g__Friedmanniella	0	0	0	0	0	0	0	0	0	0	0	0	0	0	0	0	0	0	0	0	0	0	0	0	0	0.000245444	0	0	0
77	k__Bacteria;p__Bacteroidetes;c__Sphingobacteriia;o__Sphingobacteriales;f__Sphingobacteriaceae;g__	0	0	0	0	0	0	0	0	0	0	0	0	0	0	0	0	0	0	0	0	7.20254e-05	0	0	0	0	0	9.54628e-05	0	0
110	k__Bacteria;p__Firmicutes;c__Bacilli;o__Lactobacillales;f__Streptococcaceae;Other	0	0	0	0	0	0	0	0	0	0	0	0	0	0	0	0	0	0	0	0	0	0	0.000150274	0	0	0	0	0	0
82	k__Bacteria;p__Cyanobacteria;c__4C0d-2;o__YS2;f__;g__	0	0	0	0	0	0	0	0	0	0	0	0	0	0	0	0	0	0	0	0	0	0	0	0	0	0	0	0.000146692	0
209	k__Bacteria;p__Proteobacteria;c__Alphaproteobacteria;o__Rhodospirillales;f__Rhodospirillaceae;g__Telmatospirillum	0	0	0	0	0	0	0	0	0	0	0	0	0	0	0	0	0	0	0	0	0.000144051	0	0	0	0	0	0	0	0
120	k__Bacteria;p__Firmicutes;c__Clostridia;o__Clostridiales;f__Clostridiaceae;g__Natronincola_Anaerovirgula	0	0	0	0	0	0	0	0	0	0	0	0	0	0	0	0	0	0	0	8.94001e-05	0	0	0	0	0	0	0	0	0
201	k__Bacteria;p__Proteobacteria;c__Alphaproteobacteria;o__Rhizobiales;f__Rhizobiaceae;g__Agrobacterium	0	0	0	0	0	0	0	0	0	0	0	0	0	0	0	0	0	0	0	0	0	0	0	0	0	0	0	0	8.91027e-05
248	k__Bacteria;p__Proteobacteria;c__Betaproteobacteria;o__Rhodocyclales;f__Rhodocyclaceae;g__Dechloromonas	0	0	0	0	0	0	0	0	0	0	0	0	0	0	0	0	0	0	0	0	7.20254e-05	0	0	0	0	0	0	0	0
7	k__Bacteria;p__Actinobacteria;c__Actinobacteria;o__Actinomycetales;f__Actinomycetaceae;Other	0	0	0	0	0	0	0	0	0	0	0	0	0	0	0	0	0	0	0	0	0	0	0	0	0	6.1361e-05	0	0	0
281	k__Bacteria;p__Proteobacteria;c__Gammaproteobacteria;o__Pseudomonadales;Other;Other	0	0	0	0	0	0	0	0	0	0	0	0	0	0	0	0	0	0	0	0	0	0	0	0	0	0	2.72751e-05	0	0
48	k__Bacteria;p__Armatimonadetes;c__[Fimbriimonadia];o__[Fimbriimonadales];f__[Fimbriimonadaceae];g__Fimbriimonas	0	0	0	0	0	0	0	0	0	0	0	0	0	0	0	0	0	0	0	0	0	0	0	0	0	0	1.36375e-05	0	0
		0	0	0	0	0	0	0	0	0	0	0	0	0	0	0	0	0	0	0	8.94001e-05	0.000900317	0	0.000150274	0	0	0.000306805	0.000259113	0.00244487	0.000356411
